# Supplementary material for: Study on SARS-CoV-2 infection in middle-aged and elderly population infected with hepatitis virus: a cohort study in a rural area of northeast China
Source: PeerJ. 2025 Feb 21;13:e19021. doi: 10.7717/peerj.19021 (PMC11849502; doi:10.7717/peerj.19021)
Supplement: Supplemental Information 11 [file peerj-13-19021-s011.xls]

## Sheet: data
ID	Age	Gender	Group1	Group2	Reinfection	Neutralizing antibody (AU/mL)	IgG(AU/mL)	Duration from the last SARS-CoV2 vaccination to blood collection (Months)	Duration from infection to blood collection (Months)	Vaccination	NO. of Vaccination	Hepatitis virus infection	Liver cirrhosis	PRE-PLT	PRE-ALT	PRE-AST	PRE-GGT	PRE-ALP	PRE-LDH	PRE-ALB	PRE-TBIL	PRE-DBIL	GGT	ALB	ALT	LDH	ALP	AST	PLT	DBIL	TBIL	Fever	Cough	Dyspnea/Chest distress	Headache	Myalgia/Joint pain	Congestion/Runny nose	Nausea/Vomiting	Celialgia/Diarrhea	Fatigue	Sore throat	Loss of taste	Loss of smell	Sleep disturbance	General malaise	Other	Long COVID	Fatigue	Sleep disturbance
C1836	61.3178	1	2	1	0	37.06	233.01	3.9	4	1	3	1	0	266	11.7	15.8	19	85	199	50.8	12.6	4.8	16	44.4	12.3	217	99	18.8	318	4.5	10.1	1	1	0	0	0	0	0	0	0	0	0	0	0	0	0	0	0	0
C1709	66.4466	2	2	1	0	55.35	279.14	3.9	3	1	3	1	0	186	13.6	25.6	20	102	261	46.8	12	5.1	16	47.3	12.2	232	112	22.8	195	4.6	11.7	1	0	0	0	0	0	0	0	0	0	0	0	0	0	0	1	0	0
C1710	68.4493	1	2	1	1	0.3	287.8	3.9	3	1	3	1	0	83	18	28	20	59	262	50.1	17.9	6.9	18	50.5	18.4	220	59	28.9	133	5.3	13.9	1	0	0	0	0	0	0	0	0	0	0	0	0	0	0	0	0	0
C1697	64.7699	2	0	0		1.63	15.12	3.9		1	3	1	1	143	18.6	22.3	20	78	224	50.1	8.7	3.8	20	47.8	12.9	167	87	23.2	136	5.7	13.5
C1524	66.0411	1	0	0		0.92	43.27	4.2		1	1	1	0	155	17.3	27.9	17	72	161	49.7	16.9	6.2	20	51.7	17.1	173	90	28	158	4.7	11.6
C1566	74.2384	2	0	0		0.21	3.73	8.2		1	2	1	0	174	13.5	22.8	14	125	231	50	6.4	2	15	48	9.5	191	121	18.5	208	2.5	5.4
C2003	68.3589	1	1	1		2.51	368.49	8.4	4	1	3	1	1	194	16.6	33.7	49	66	281	43.1	19.4	5.7	45	42	12	203	60	22.8	203	6.3	23.2	0	0	0	0	0	0	0	0	0	0	0	0	0	0	0	0	0	0
C1972	72.5534	1	1	1	0	2.36	114.71	8.4	4	1	3	1	0	203	19	21.6	11	79	201	45.6	9.3	3.4	12	45.9	16.5	239	68	22.6	166	3.8	10.3	0	0	0	0	0	0	0	0	0	0	0	0	0	0	0	0
C1326	73.1918	2	0	0		1.45	21.92	9.1		1	3	1	0	144	18.6	30	30	71	233	44.1	7.6	3.6	12	47.2	14.4	229	75	30.5	141	4.8	10.4
C1712	68.2822	1	2	1	0	99	382.65	9.2	4	1	3	1	1	325	37.4	26.3	27	72	177	44.7	6.9	3.1	17	44.6	19.4	212	78	23.5	200	6.7	16.2	1	1	0	0	0	0	0	0	0	0	0	0	0	0	0	0	0	0
C1584	71.0712	2	2	1	0	59.05	462.96	9.2	4	1	3	1	0	320	40.6	37.1	106	138	251	53.1	3.8	2.2	41	53	17.1	224	108	22.1	290	2.8	6.7	1	1	0	0	0	0	0	0	0	0	0	0	0	1	0	0	0	0
C1796	65.7479	2	1	1		17.01	226.05	9.2	4	1	3	1	0	174	11.3	21.1	11	73	266	49.3	8.8	2.2	12	47	11.6	174	81	15.1	198	2.3	5.9	0	0	0	0	0	0	0	0	0	0	0	0	0	0	0	0	0	0
C1753	71.8274	2	1	1	0	74.14	361.27	9.2	4	1	3	1	1	113	21.5	35.1	29	98	330	38.1	16.7	8.2	11	40.8	14.4	314	65	28.4	118	14.9	42.5																0
C1700	63.3479	1	2	1		15.63	184.21	9.6	4	1	3	1	1	204	20.3	23.5	33	82	241	48.2	15	5.5	106	48.7	55.8	201	85	47.4	158	6.5	17.6	1	0	0	0	1	0	0	0	0	0	0	0	0	0	0	0	0	0
C1769	62.2082	2	2	1		23.79	284.21	9.6	2	1	3	1	0										8	45.9	5	162	108	17.2	255	3.2	9.2	1	0	0	0	1	0	0	0	0	0	0	0	0	0	0	1	0	0
C1722	77.9452	1	2	1	0	0.3	370.57	9.6	4	1	3	1	1	70	29.3	38.3	211	155	280	48.9	20.9	9.1	562	47.1	43.1	244	190	46.7	65	12.6	24.6	1	0	0	0	1	0	0	0	0	0	0	0	0	0	0	0	0	0
C1574	46.9863	1	2	1	0	12.5	158.43	9.7	5	1	3	1	0	185	16.9	17.1	46	65	181	47.1	15.9	5.3	39	44.6	17.4	156	64	13.4	146	5.2	12.9	0	0	0	1	0	0	0	0	0	0	0	0	0	0	0	0	0	0
C1552	68.8384	2	2	1	0	27.16	241.01	9.7	4	1	3	1	0	291	22	31.9	20	70	317	52.5	8.2	3.5	17	47.1	13.3	265	62	21.8	247	3.1	6.8	0	0	0	0	0	0	0	0	0	0	0	0	0	1	0	0	0	0
C1516	65.3425	1	2	1	0	48.2	290.63	9.7	4	1	3	1	0	245	19.1	18.8	54	83	195	49.8	7.1	3.2	101	47.7	20.2	187	77	20.2	263	4.5	11.1	1	0	0	0	0	0	0	0	0	0	0	0	0	0	0	0	0	0
C1692	50.8438	1	2	1		26.63	287.75	9.9	4	1	3	1	0	196	46.1	33.1	75	125	201	49.7	30.8	9.2	36	51.5	30	177	144	27.7	213	8.2	27.7	1	0	0	0	1	0	0	0	0	0	0	0	0	0	0	1	0	0
C1826	68.5562	2	2	1	0	12.42	188.91	9.9	2	1	3	1	0	183	15.4	25.4	13	138	234	49.6	16.3	4.8	10	47.2	12.3	150	131	21.2	144	4.8	15.6	0	1	0	0	0	0	0	0	0	0	0	0	0	0	0	1	1	0
C1690	74.737	1	2	1	0	51.3	228.24	9.9	3	1	3	1	1	96	22.2	25.3	111	89	165	54.6	21.4	8.3	289	47.7	38.6	182	121	38.8	90	9	20.5	0	1	0	0	0	0	0	0	0	0	0	0	0	0	0	1	1	0
C1772	49.4055	1	2	1	0	99	403.81	9.9	3	1	3	1	0	244	26.2	24.5	60	94	191	52	18.8	6.6	67	53.5	51.8	187	109	33.9	229	9.6	23.9	0	0	0	0	1	0	0	0	0	0	0	0	0	0	0	1	0	0
C1752	70.2055	1	1	1	0	4.92	81.6	9.9	4	1	3	1	1	145	43.1	43.2	14	69	186	48.1	20.9	9.2	12	47.6	13.4	163	72	17.7	132	8.5	23.8																0
C1985	72.5014	1	2	1		15.8	229.42	10	3	1	3	2	0	220	118.2	154	68	93	271	44.1	8.5	3.7	55	45.1	74.1	262	89	111.6	175	5.1	12.7	1	0	0	0	0	0	0	0	0	1	0	0	0	0	0	0	0	0
C1951	47.937	2	2	1		10.35	330.49	10	3	1	3	2	0	220	21.9	14.6	16	45	166	46	9	3.4	12	46	19.6	170	51	16.4	160	2.9	8.5	1	0	0	1	0	0	0	0	0	0	0	0	0	0	0	0	0	0
C2020	53.2932	1	2	1	0	5.82	211.36	10	4	1	3	1	1	430	16.2	25.2	12	70	184	42.3	11.8	5.6	10	44.6	19.6	193	71	27	363	4.2	10.9	1	0	0	0	1	0	0	0	0	0	0	0	0	0	0	0	0	0
C1979	62.1644	2	1	1		71.22	316.63	10	3	1	3	1	0	205	18.6	26.4	25	82	227	49.3	7.3	2.5	21	52.6	11	206	102	18.5	179	2.3	6	0	0	0	0	0	0	0	0	0	0	0	0	0	0	0	0
C1603	64.6274	1	1	1	1	2.02	128.52	10	4	1	3	1	0	175	19.6	20.7	26	55	151	47.3	11.6	4.7	22	46.8	19.8	192	63	20.2	177	4.2	13.3																0
C1589	68.3151	1	1	1	0	8.09	100.32	10.1	4	1	3	1	0	168	21.2	32.2	39	62	185	48.4	14.4	5.5	58	48.3	16.8	170	56	24.5	178	4.1	8.2																0
C1216	71.2877	1	2	1	0	76.01	386.84	10.7	4	1	3	1	0	200	14	20.2	11	65	207	50.3	13.8	4	24	48.8	19.7	153	64	17.4	220	4.6	12.3	0	0	0	0	0	0	0	0	0	1	0	0	0	0	0	0	0	0
C1217	65.7616	1	1	1	0	19.92	273.38	10.7	4	1	3	1	0	183	233.9	101.4	383	75	372	42.2	18.3	7	45	45.5	16.6	195	81	22.9	230	6.1	14.4																0
C1322	50.589	2	2	1	0	38.32	298.99	10.8	4	1	3	1	0	290	20.8	25.7	10	73	253	47.8	8.5	2.5	18	50.6	18.3	215	125	19.2	302	1.9	4.8	0	0	0	0	0	0	0	0	0	0	0	0	0	1	0	0	0	0
C1557	68.4356	2	2	1	0	99	348.65	10.8	5	1	3	1	0	187	14.7	36	12	39	416	47.2	6	1.4	46	49.5	13.2	167	67	21.9	205	2.2	5.1	0	0	0	0	0	0	0	0	0	1	0	0	0	0	0	0	0	0
C1968	50.2356	1	2	1		10.44	234.48	10.9	4	1	3	1	0	242	41.5	33.6	107	88	160	42.4	5.3	2.5	53	46.5	33.7	146	82	23.9	218	4.7	12.1	1	0	0	0	1	0	0	0	0	0	0	0	0	0	0	1	1	0
C1571	59.5753	2	2	1	0	9.43	257.58	10.9	4	1	3	1	0	178	37.9	30.1	27	120	179	53.2	13.2	5.3	36	53.6	57.1	198	77	48.3	205	6.2	13.4	0	0	0	0	0	0	0	0	0	0	0	0	0	1	0	0	0	0
C2026	70.2027	1	2	1	0	51	369.3	10.9	4	1	3	1	0										36	43.3	25	256	90	26.6	202	2.2	7.6	1	1	0	0	0	0	0	0	0	0	0	0	0	0	0	1	0	0
C1800	68.1068	2	1	1	0	23.41	265.68	10.9	4	1	3	1	0	293	14.3	22.7	23	129	190	46.3	5.6	2.3	18	43.5	15.9	176	146	22.6	254	2.3	4.8	0	0	0	0	0	0	0	0	0	0	0	0	0	0	0	0
C1613	50.1945	2	2	1	1	16.9	218.37	11.1	5	1	3	2	0	223	25.5	22.6	15	55	175	44	6	2.3	14	42.9	19.6	191	65	23.3	198	1.6	2.4	0	0	0	0	0	0	0	0	0	1	0	0	0	0	0	0	0	0
C1187	60.1918	1	2	1	0	40.53	332.46	11.4	3	1	3	1	0	177	18.4	24.7	45	86	159	48.9	16.3	5.6	23	49.7	13	188	92	23.4	207	6.9	22.2	1	1	0	0	0	0	0	0	1	1	0	0	0	0	0	0	0	0
C1254	69.8849	1	1	1	0	90.56	395.57	11.4	4	1	3	1	0	168	30	26.1	60	83	221	42.9	6.1	2.4	37	45.5	20.5	202	90	27.8	165	1.8	3.4																0
C1239	66.8411	2	1	1	1	12.51	272.1	11.4	4	1	3	1	0	171	12	17.1	12	98	185	45.7	5.9	2.4	16	48.4	15.7	182	108	19.2	188	2.7	7.2																0
C1203	69.8986	1	2	1		37.39	235.46	11.5	5	1	3	1	0	124	17.3	20.6	20	92	189	45.5	8.5	3.5	33	47.9	16.3	197	125	22.2	177	2.4	4.3	1	0	0	0	0	0	0	0	0	0	0	0	0	0	0	0	0	0
C1601	49.8411	1	2	1		50	241.75	11.5	5	1	3	1	0	197	12.7	17.6	13	62	176	46.2	12.9	4.7	12	48.1	17.8	201	74	20.2	227	5.1	12.7	1	0	0	0	0	0	0	0	0	0	0	0	0	0	0	0	0	0
C1410	76.6466	2	2	1		15.24	245.48	11.5	4	1	3	1	0	142	43.9	51.8	26	94	203	41.2	7.3	3.7	39	45.2	79.8	261	120	87.2	119	6.4	13.4	1	0	0	0	0	0	0	1	0	0	0	0	0	0	0	1	1	0
C1307	49.526	1	2	1		99	292.91	11.5	4	1	3	1	0	137	26.4	29.9	89	126	236	51.9	16.9	7	78	50.9	23.4	246	114	32.4	145	7.2	15.6	1	0	0	1	0	0	0	0	0	0	0	0	0	0	0	0	0	0
C1509	64.0466	2	2	1		21.78	296.03	11.5	4	1	3	1	0	152	10.7	19.8	15	85	242	49.1	6.6	2.4	12	48.7	9.2	210	88	18.4	142	3.9	12	1	0	0	0	0	0	0	0	0	1	0	0	0	0	0	0	0	0
C1333	54.7836	2	2	1		99	317.79	11.5	4	1	3	2	1										45	52.6	28	226	76	33.5	72	4.3	9.4	1	0	0	0	0	0	0	1	0	0	0	0	0	0	0	1	1	0
C1402	73.2685	2	2	1		31.16	364.18	11.5	4	1	3	1	0										28	47.1	28.1	225	103	30.2	244	2.5	4.6	1	1	0	1	1	0	0	0	1	1	0	0	0	0	0	1	1	0
C1223	64.0932	1	2	1		99	389.85	11.5	5	1	3	1	0	140	22.3	33.3	24	55	284	47.8	17.2	5.7	20	51.1	18.7	206	75	26.3	110	6.2	18.6	0	1	0	0	1	0	0	0	0	0	0	0	0	0	0	0	0	0
C1476	68.3726	2	2	1	0	5.53	99.58	11.5	4	1	3	1	0	182	13.2	17.9	27	58	189	49.3	8.9	2.6	29	52.1	14.8	213	74	20.7	172	3.5	9.6	0	1	0	0	0	0	0	0	0	0	0	0	0	0	0	0	0	0
C1435	56.5068	2	2	1	0	17.17	150.14	11.5	4	1	3	2	0	327	20	25.8	25	94	195	48.8	5.4	2.2	17	46.7	16.4	183	82	24	290	3.3	7	1	0	0	0	0	0	0	0	0	0	0	0	0	0	0	0	0	0
C1363	63.0548	1	2	1	0	12.73	162.26	11.5	5	1	3	1	0	232	15	24.4	15	91	221	47.3	10.5	3.7	14	45.8	12.7	185	111	19.7	247	3.7	8.7	0	1	0	0	0	0	0	0	0	0	0	0	0	0	0	0	0	0
C1397	65.2137	1	2	1	0	7.42	216.19	11.5	4	1	3	1	1	246	12.8	21.1	66	56	263	49.1	4.7	2.4	67	47.3	8.5	178	85	14.9	213	4.5	7.4	1	0	1	0	1	0	0	0	0	1	0	0	0	0	0	1	0	0
C1568	70.5781	1	2	1	0	5.08	225.65	11.5	4	1	3	1	0	242	23.8	26.5	15	52	369	46.8	24	8.6	32	44.9	13.6	191	71	16.9	270	7.5	20.7	0	0	0	0	0	0	0	0	0	0	0	0	0	1	0	0	0	0
C1344	61.6301	2	2	1	0	8.02	229.34	11.5	4	1	3	1	0	316	19.4	23.3	11	94	265	46.3	6.6	2.8	22	47.5	65.2	200	90	67.5	280	5.6	13.2	0	0	0	0	0	0	0	0	0	0	0	0	0	1	0	0	0	0
C1422	57.1918	1	2	1	0	69.37	238.73	11.5	4	1	3	1	0	125	38.3	37.2	30	87	185	52.8	16.6	6	48	48	41.5	184	98	43.2	146	6	13.2	0	1	0	1	0	0	0	0	0	0	0	0	0	0	0	1	0	0
C1506	61.2219	2	2	1	0	28.3	246.88	11.5	4	1	3	1	0	179	19.2	20.5	28	69	227	41.7	6.5	2.6	18	46	11.3	178	72	14.5	194	3.4	9.6	1	1	0	0	0	0	0	0	0	0	0	0	0	0	0	0	0	0
C1463	66.5753	2	2	1	0	53.23	276.82	11.5	4	1	3	1	0	296	34.7	28.9	14	88	373	49.4	8.3	2.5	14	51.6	15.9	207	110	18	287	2.9	7.4	0	1	0	0	0	0	0	0	0	0	0	0	0	0	0	1	0	0
C1456	52.4192	1	2	1	0	42.41	277.14	11.5	4	1	3	1	0	224	72.8	45.7	58	30	321	47.5	13.7	2.8	47	53.3	33.1	197	42	26.5	228	4.1	10.7	0	0	0	0	0	0	0	0	1	0	0	0	0	1	0	0	0	0
C1407	54.1534	2	2	1	0	18.97	281.7	11.5	4	1	3	1	0	351	23.4	22.4	29	117	211	49.1	5.5	2.3	32	50.5	33.8	209	119	29.4	316	2.9	5.9	1	0	0	0	0	0	0	0	0	0	0	0	0	0	0	0	0	0
C1211	76.2575	2	2	1	0	99	305.57	11.5	3	1	3	1	0	209	5.1	19.1	14	72	260	39.3	8	3.4	14	42.3	5.3	209	82	24.1	240	2.6	6.9	0	1	0	0	0	0	0	0	0	1	0	0	0	0	0	1	0	0
C1231	65.0219	1	2	1	0	34.93	309.67	11.5	4	1	3	1	0	220	28.6	34.8	20	62	357	46.3	12.2	2.6	29	47.3	12.2	162	76	16.5	210	2.9	7.2	0	0	0	0	0	0	0	0	0	0	0	0	0	1	0	0	0	0
C1250	68.3041	1	2	1	0	99	319.78	11.5	4	1	3	1	0	161	20.7	28.6	18	74	223	48.1	7.6	3.4	17	50	15.8	195	67	25.3	175	3.1	7.9	0	0	0	0	0	0	0	0	0	0	0	0	0	1	0	1	0	0
C1202	70.5726	1	2	1	0	89.27	326.16	11.5	3	1	3	1	1	158	21.1	28.2	28	56	234	49.6	12.2	4.9	28	46.3	31.7	217	56	36.4	155	5.1	11.1	1	0	0	0	1	0	0	0	0	0	0	0	0	1	0	1	0	0
C1394	64.4192	1	2	1	0	99	326.84	11.5	4	1	3	1	0	107	8.7	15	19	61	148	47.7	14.4	5.6	18	49.2	11.1	146	81	15.2	130	5.5	14.8	1	1	0	0	1	0	0	0	0	0	1	1	0	0	0	0	0	0
C1362	71.126	2	2	1	0	63.47	334.7	11.5	4	1	3	1	0	186	24.9	26.2	45	79	197	47.1	4.9	2.3	81	50	39.3	205	102	28.7	175	3.7	7.5	1	0	0	0	0	0	0	0	0	0	0	0	0	1	0	0	0	0
C1606	49.5644	1	2	1	0	6.04	343.85	11.5	4	1	3	1	0	231	13.5	14.5	20	67	163	45.5	10.2	3.9	19	45.9	25.7	199	74	21.1	226	5.2	15	1	0	0	0	0	0	0	0	0	0	0	0	0	1	0	0	0	0
C1356	64	2	2	1	0	48.48	358.21	11.5	4	1	3	1	0	351	23.7	25.1	9	89	268	44.7	7.2	3	10	45.5	17.9	209	94	22.1	269	3.7	10.6	0	0	0	0	0	0	0	0	0	0	0	0	0	1	0	0	0	0
C1361	71.2192	1	2	1	0	99	387.25	11.5	4	1	3	1	0	216	15.8	23	23	76	185	47.7	5.7	3.1	26	48.2	16	223	77	20.6	203	3.9	10.1	1	0	0	0	0	0	0	0	0	0	0	0	0	0	0	0	0	0
C1228	74.989	1	2	1	0	99	388.81	11.5	4	1	3	1	0	165	15.9	21.3	17	72	197	51.4	22.2	6.9	18	51.6	17.6	218	75	20.9	198	2.7	11.5	1	1	0	0	1	0	0	0	0	0	0	0	0	0	0	1	1	0
C1311	63.0384	2	2	1	0	99	395.64	11.5	3	1	3	1	0	131	18.5	25.3	23	91	250	47.7	17.3	7.6	25	48.9	16.5	315	105	24.7	123	6.2	14.4	1	1	1	1	1	0	0	0	0	1	0	0	1	0	0	1	0	0
C1342	61.9808	2	2	1	1	12.95	200.7	11.5	4	1	3	1	0	247	24.5	28.4	76	119	226	46.5	3.7	1.5	121	51	23.7	231	143	34.2	275	3.1	6.9	1	0	0	0	1	0	0	0	0	0	0	0	0	0	0	0	0	0
C1467	60.9151	1	2	1	1	99	299.92	11.5	4	1	3	1	0	172	16.6	24.1	21	49	192	47.9	10.7	3.6	22	52.2	20.4	181	78	20.8	189	2.8	7.4	0	1	0	0	0	0	0	0	0	0	0	0	0	0	0	0	0	0
C1415	69.6164	2	2	1	1	99	366.33	11.5	4	1	3	1	0	139	12.2	18.7	16	69	171	46.1	10.5	4	19	47.6	12.7	190	101	17.7	157	4.4	13	1	0	0	0	0	0	0	0	0	0	0	0	0	1	0	1	1	0
C1436	62.0849	1	1	1	0	23.95	259.45	11.5	4	1	3	1	0	154	18.5	29.7	34	97	191	50.2	14.9	5.6	29	50.5	21.4	161	96	22.7	166	4.4	10																0
C1364	61.8904	1	1	1	0	14.13	268.95	11.5	4	1	3	1	0	225	17.4	31	35	89	175	49	17.1	6.6	29	50.5	13.8	198	86	29.1	239	3.7	8.6																0
C1538	50.3342	2	1	1	0	18.34	316.02	11.5	4	1	3	2	1	204	22.5	22	22	67	192	46.6	9.8	3.3	23	48.5	21.5	180	77	20.2	206	4.4	10.9																0
C1230	70.7425	1	1	1	0	2.54	356.7	11.5	4	1	3	1	1	68	22.6	27.7	60	94	183	47.4	21.6	9.7	73	45.2	18.3	182	119	26.1	97	7.7	19.1																0
C1459	56.8904	2	1	1	0	43.34	375.77	11.5	4	1	3	1	0	293	14.8	14.1	19	121	182	45.6	2.5	1.5	17	48.5	13.6	195	90	15.5	267	2.6	5.5																0
C1289	68.2356	1	1	1	0	99	394.66	11.5	4	1	3	1	0	175	25.1	28.6	61	86	200	50	20.2	7.7	33	51.7	24.5	240	84	30.2	251	3.5	10.7																0
C1412	66.737	1	1	1	1	49.02	377.99	11.5	4	1	3	1	0	141	95.8	132.4	262	91	194	47.7	20.3	10.2	71	48.4	27.6	218	80	38	145	14.5	30.5																0
C1323	68.611	2	0	0		1.79	24.86	11.5		1	3	1	0	267	21.5	34.2	46	99	732	47	14.2	2.8	61	45.4	25.3	193	106	28.2	260	5.7	12.9
C1328	76.4137	1	0	0		0.71	40.06	11.5		1	3	1	0	212	20.3	33.9	38	109	356	49.7	5.5	2.7	30	48.6	13.7	294	97	29.1	200	4.5	11.7
C1922	63.474	1	2	1		6.71	168.78	11.6	4	1	3	1	1	319	9.1	25.5	15	94	225	42.6	6.3	2.5	18	48	8.7	188	106	18.8	379	3	6.5	0	0	0	0	0	0	0	0	1	0	0	0	0	0	0	0	0	0
C1319	53.6795	1	2	1		5.8	236.42	11.6	4	1	3	1	0	178	27.4	31.3	53	78	168	49.7	16.6	5.7	65	50.2	31.4	195	97	37.5	181	4.6	12.8	1	0	0	0	0	0	0	0	0	1	0	0	0	0	0	1	0	0
C1285	71.8411	2	2	1	0	22.89	192.31	11.6	4	1	3	1	0	155	25.5	26.4	37	73	294	43.6	6.3	2.5	21	44.2	14.3	265	104	21	210	4.5	12.7	0	0	0	0	0	0	0	0	0	0	0	0	0	1	0	0	0	0
C1288	69.137	2	2	1	0	7.07	218.06	11.6	4	1	3	1	0	133	16.6	16.2	21	134	176	49.3	7.3	3.1	20	48.7	17.9	205	115	21.3	156	2.4	3.4	0	0	0	0	0	0	0	0	0	0	0	0	0	1	0	0	0	0
C1443	72.1178	1	2	1	0	57.97	323.84	11.6	4	1	3	1	0	258	25	24.5	34	76	176	47.4	17.6	5.9	42	48	30.8	193	69	22.4	192	5.2	16	1	1	0	0	0	0	0	0	0	1	0	0	0	0	0	0	0	0
C1586	47.7041	2	2	1	0	15.19	331.42	11.6	4	1	3	1	0	157	9.5	17.5	13	68	177	49.2	5.9	2.6	11	47.2	53.4	178	72	44.6	194	1.9	2.8	1	1	1	0	0	0	0	0	0	1	0	0	0	0	0	0	0	0
C1400	60.2356	2	2	1	0	25.79	333.87	11.6	4	1	3	1	0	113	9.4	12	45	97	132	46.9	8.1	2.9	35	49.1	13.8	142	86	14.9	84	3	7.9	0	0	0	0	1	0	0	0	0	0	0	0	0	0	0	0	0	0
C1354	65.0959	2	2	1	1	51.54	344.1	11.6	4	1	3	1	0	225	15.1	15.7	25	53	228	54.9	9.3	3.5	20	52.3	16.6	192	63	15.3	251	4	9.4	1	1	0	0	0	0	0	0	0	0	0	0	0	0	0	0	0	0
C1269	57.2877	1	1	1	1	49.02	279.12	11.6	4	1	3	1	1	187	23.6	23.3	27	122	258	46	12.3	4.2	34	47.4	20.1	216	154	17.4	208	4.3	11.6																0
C1585	55.9671	2	1	1	0	3.9	105.09	11.7	4	1	3	1	0	229	13.4	19.8	13	66	228	48.3	12	4.5	15	47.1	19.7	233	77	22.4	196	4.3	11.7																0
C1490	64.2356	2	1	1	0	47.02	262.69	11.7	4	1	3	3	0	154	19.5	19.1	26	87	258	50.9	9.5	2.8	25	50.1	24.3	203	86	19.3	165	5	12.8																0
C1681	70.2301	2	2	1		18.88	218.74	11.8	4	1	3	1	0	306	22.4	28.4	24	93	233	47	5.3	2.4	65	47.7	24.1	169	94	22.7	293	3	5.7	1	1	0	0	0	0	0	0	0	0	0	0	0	0	0	0	0	0
C1428	69.7452	2	2	1		89.86	265.5	11.8	4	1	3	2	0										12	46.1	15.5	214	79	18.5	274	4.2	11.4	1	0	0	0	1	0	0	0	1	0	0	0	0	0	0	0	0	0
C1745	58.1425	1	2	1	0	99	341.14	11.8	4	1	3	1	0	175	15.8	22	53	84	217	51.4	11.8	4.4	71	48.6	16.3	180	84	23.1	164	5.1	12.5	1	1	0	0	0	0	0	0	0	0	0	0	0	0	0	0	0	0
C1711	66.7068	1	1	1	0	2.66	127.09	11.8	4	1	3	1	1	113	15.5	21.6	41	83	224	44.2	18.7	9.3	29	42.8	12.8	210	89	16.6	177	8.7	16.4																0
C1714	60.5479	1	1	1	0	84.41	388.26	11.8	4	1	3	3	1	155	36.7	42.9	52	53	264	48.8	15.6	4.4	57	51.7	25.6	186	61	36	196	7.3	16	0	0	0	0	0	0	0	0	0	0	0	0	0	0	0	0
C1703	58.5589	1	1	1	1	99	286.43	11.8	4	1	3	1	0	196	8.6	16.5	19	91	192	46.6	6.9	2.8	24	49.9	10.7	205	113	18.1	155	4.9	13	0	0	0	0	0	0	0	0	0	0	0	0	0	0	0	0
C1719	59.1178	1	1	1	1	99	366.75	11.8	4	1	3	1	0	165	31.4	24.6	51	100	224	47.4	20.5	7.4	24	47.6	11.4	166	82	17.8	175	7.5	19.2																0
C1618	56.7836	1	2	1		34.35	303.37	11.9	5	1	3	2	0										19	47.4	19.6	193	66	19.2	225	3.5	10	0	0	0	0	1	0	0	0	1	0	0	0	0	0	0	1	1	0
C1773	50.7397	1	2	1		99	384.23	11.9	4	1	3	1	0	233	35.8	29.1	123	85	263	48	10.7	3.1	129	46.6	58.6	226	91	35.2	232	5.5	14.7	1	0	0	0	0	0	0	0	0	0	0	0	0	0	0	0	0	0
C1853	47.5452	1	2	1	0	13.37	221.67	11.9	4	1	3	1	0	226	59.2	45.3	50	129	223	50.2	11.8	4.6	47	46.3	36	177	118	24.4	254	2.6	5.7	1	0	0	0	0	0	0	0	0	0	0	0	0	0	0	0	0	0
C1804	69.4932	2	2	1	0	63.66	250.67	11.9	4	1	3	1	0	256	12.1	17.1	15	81	189	48.6	8.1	3.2	22	50.8	16.3	199	88	18.9	263	3.7	10.8	1	1	0	0	0	0	0	0	0	0	0	0	0	0	0	0	0	0
C1807	71.5233	1	2	1	0	86.81	290.13	11.9	4	1	3	1	0	225	17.4	22.2	22	67	220	45.9	27.8	7.9	24	46.2	17.6	185	75	21.4	214	6.4	19.8	1	0	0	0	1	0	0	0	0	0	0	0	0	0	0	0	0	0
C2006	72.4301	1	2	1	0	99	293.22	11.9	3	1	3	1	0	264	10.6	21.4	15	76	164	45.5	10.1	3.4	14	48.7	9.3	187	79	25.5	216	4.4	11.9	1	1	0	0	0	0	0	0	0	0	0	0	0	0	0	0	0	0
C1992	58.2192	1	2	1	0	30.21	298.9	11.9	4	1	3	1	0	157	16.7	24.7	20	82	200	44.8	11.6	5	18	46.3	10.9	192	94	24.4	165	5.6	14.5	0	0	0	0	0	0	0	0	0	0	0	0	0	1	0	0	0	0
C1973	72.4164	2	2	1	0	19.85	299.87	11.9	3	1	3	1	1	90	13.3	20.9	10	104	207	47.1	18.1	7.1	10	46.7	11.3	188	106	18.4	101	5.4	14.3	1	1	0	0	0	0	0	0	0	1	0	0	0	0	0	0	0	0
C1785	59.0822	2	2	1	1	26.79	246.66	11.9	3	1	3	1	0	231	13.1	18.2	31	117	204	47.2	5	1.8	23	46.4	9.4	189	122	16.8	184	3.9	11.2	1	0	0	0	0	0	0	0	1	0	0	0	0	0	0	0	0	0
C1801	49.9014	2	1	1	0	11	149.4	11.9	4	1	3	1	0	215	19.4	19.3	17	66	158	47.8	6.1	2.7	18	46.9	11.2	161	112	11.7	223	3.4	9.5																0
C1975	61.7014	1	1	1	0	26.2	274.51	11.9	4	1	3	3	0	144	22.3	22.8	30	87	167	47.1	15.2	6.2	20	49.7	21.3	162	88	25.5	135	5.5	15.9																0
C1965	53.3205	1	1	1	0	11.11	322.89	11.9	4	1	3	1	0	245	23	26.7	25	74	176	43.4	2.9	1.7	19	48	17.8	176	90	26.4	230	2.1	5	0	0	0	0	0	0	0	0	0	0	0	0	0	0	0	0
C1619	53.5918	1	2	1	0	3.05	104.12	12	2	1	3	1	0	218	14.8	17.9	14	80	156	45.8	9.8	3.9	14	46.1	19.3	158	64	20.7	218	3.7	8.3	1	0	0	0	0	0	0	0	0	0	0	0	0	0	0	0	0	0
C1909	50.9397	1	2	1		36.74	296.27	12.1	4	1	3	2	1	155	67.3	70.9	50	134	269	39.5	23	9.8	56	37.5	62.8	274	196	58.7	131	11.4	25.3	1	0	0	0	0	0	0	0	1	0	0	0	0	0	0	1	1	0
C1932	61.3616	2	2	1	0	25.05	228.71	12.1	4	1	3	1	0	260	8.8	15.7	22	138	140	45.1	5.5	2.6	30	45.1	14.7	156	121	13.6	253	2.6	7	0	0	1	0	0	0	0	0	0	0	0	0	0	0	0	1	0	0
C1919	64.0658	1	2	1	1	2.09	77.23	12.1	2	1	3	1	0	225	16.3	18.9	73	93	215	46.3	7	3	78	47.8	11.7	325	102	15.9	202	1.8	7.8	1	0	0	0	1	0	0	0	1	0	0	0	0	0	0	0	0	0
C1873	67.463	1	2	1	1	15.63	198.07	12.1	3	1	3	1	0	230	22.2	23.8	22	69	196	46.3	11.5	4.7	25	48.1	17.1	193	59	20.1	235	4.8	13.8	1	0	0	0	1	0	0	0	0	0	0	0	0	0	0	0	0	0
C1921	72.3863	2	1	1	0	4.78	77.69	12.1	4	1	3	1	1	335	23.4	32.8	23	79	293	45.8	5.1	2.6	15	47.6	12.6	203	77	15.3	358	5.2	13.3																0
C1886	60.1753	1	1	1	0	21.02	289.87	12.1	4	1	3	1	0	259	19.6	19.4	15	73	214	48.9	13.1	5.4	16	48.2	17.2	200	84	15	246	7.1	20.5																0
C1871	64.9479	2	1	1	0	22.54	310.38	12.1	4	1	3	1	1	95	20.7	23.8	30	66	184	47.5	10	3.4	28	51.4	24.6	185	52	20.7	113	6.2	16.8	0	0	0	0	0	0	0	0	0	0	0	0	0	0	0	0	0	0
C1935	59.0438	2	0	0		3.43	43.74	12.1		1	3	1	0	220	32.5	33.1	23	86	203	41.2	5.5	2.5	33	45.5	32.9	187	81	30.3	203	6.3	14.6
C1470	65.6247	2	2	1		11.23	324.46	12.8	4	1	3	1	0	229	11.1	23.6	19	123	354	42.3	9.9	3.3	23	48.4	8.8	252	128	18.7	173	3.7	8.2	0	0	0	0	1	0	0	0	0	0	0	0	0	0	0	0	0	0
C1593	51.5096	1	2	1		15.92	207.37	13.4	2	1	3	1	0	203	13.2	17.1	38	69	155	48.5	8.4	3.3	30	49.1	14.2	177	67	20.2	233	2.8	5.7	1	1	0	0	0	0	0	0	1	0	0	0	0	0	0	1	1	0
C1602	67.8521	1	2	1	0	5.96	165.18	13.4	5	1	3	1	0	150	151.3	97.7	102	75	169	52.7	13.4	5.9	134	49.3	180.8	166	78	118.7	165	5.6	11.6	1	1	0	0	0	1	0	0	0	0	0	0	0	0	0	0	0	0
C1594	71.1671	2	1	1	0	65.36	427.89	13.4	4	1	3	1	0	194	35.4	35.4	26	78	303	45.4	5.4	2.4	33	46.8	34	265	79	29.7	183	2.4	5.7																0
C1423	68.8301	2	2	1	0	17.94	276.89	13.5	4	1	3	1	0										19	44.7	8.9	136	142	13.6	331	2.5	7	0	1	0	0	0	0	0	0	0	0	0	0	0	1	0	1	1	0
C1928	61.8384	1	2	1	0	15.47	169.78	13.6	4	1	3	1	0	198	12.2	14.1	24	91	165	46.7	9.5	4.5	28	47.9	13.2	185	76	13.9	163	4.8	12	0	1	0	0	0	0	0	0	0	0	0	0	0	0	0	1	0	0
C1872	69.1205	1	2	1	0	1.1	360.8	13.6	3	1	3	1	0	219	19.8	22	30	81	189	52.5	12.1	4.8	21	52.6	12.2	160	85	14.5	185	3.8	11.2	1	0	0	0	0	0	0	0	0	0	0	0	0	0	0	0	0	0
C1351	51.7945	1	2	1		16.27	276.47	13.7	4	1	3	1	0	146	18.3	21.3	9	73	193	48	8.1	3.3	10	50.6	13.1	175	86	19.7	139	3.2	6.9	1	1	0	0	0	0	0	0	0	0	0	0	0	0	0	0	0	0
C1348	52.211	2	2	1	0	10.22	122.01	13.7	4	1	3	1	0	168	16.5	21.4	23	66	167	49	8.4	3.3	25	48.3	17	168	84	19.5	183	3.9	9.5	0	1	1	0	0	0	0	0	0	0	0	0	0	0	0	1	1	0
C1329	62.5753	2	2	1	0	11.31	142.84	13.7	4	1	3	1	0	165	9.6	14.5	12	108	175	44.5	11.5	3.9	13	46.3	9.2	185	119	16	152	3.8	10.3	0	0	0	1	1	0	0	0	0	0	0	0	0	0	0	1	1	0
C1325	66.1699	2	2	1	0	7.52	189.99	13.7	4	1	3	1	0	277	8.4	17.7	19	132	358	46.2	7.8	2.3	19	47.6	7.5	173	132	14.6	239	5	11.9	1	1	0	0	0	0	0	0	0	0	0	0	0	0	0	1	0	0
C1771	66.5233	1	2	1	0	46.52	308.83	13.7	3	1	3	1	0	219	38.5	53.6	34	61	226	31	6	2.2	13	31.1	16.9	240	69	22.4	236	1.7	3.1	0	0	0	1	0	0	0	0	0	0	0	0	0	0	0	0	0	0
C1927	63.0767	2	2	1	0	99	376.34	13.7	2	1	3	1	0	245	23.8	17.7	36	115	280	46.1	7.9	3.3	96	46.1	79.8	242	159	67.5	246	5.5	12.7	0	0	0	0	1	0	0	0	1	0	0	0	0	0	0	1	1	0
C1724	54.4904	1	2	1	1	54.75	317.91	13.7	4	1	3	1	0										26	48.5	13.9	174	96	22	155	3.1	8.8	1	1	0	0	0	0	0	0	0	0	0	0	0	0	0	1	0	0
C1691	61.4192	1	1	1	0	61.35	237.72	13.7	4	1	3	1	0	252	11.4	15.1	17	82	163	47.4	25.4	7.8	20	47.4	15.8	145	68	19.8	226	8.6	28.8																0
C1278	62.6959	2	1	1	0	12.08	279.98	13.7	4	1	3	1	0	116	26.3	29.5	23	91	265	43.8	9.8	4.2	22	42.3	20.1	233	173	29	149	3.5	8																0
C1248	64.074	1	1	1	0	31.17	286.37	13.7	4	1	3	1	0	153	22.3	34.4	36	44	418	46.1	17.6	2.6	32	49.4	20.1	166	49	24.9	135	6.9	18.4																0
C1888	66.9068	2	0	0		2.8	43.8	13.7		1	3	1	0	269	19.8	25.6	13	72	258	46.1	11.5	4.5	23	47.5	18.4	236	110	20.3	229	3.5	7.9
C1464	69.5726	1	2	1		99	253.62	13.8	4	1	3	1	0	236	6.8	18.3	21	72	196	52.5	10.4	4.2	20	49.7	5	172	87	15.7	216	4	9.2	0	0	0	0	1	0	0	0	0	0	0	0	0	0	0	0
C1610	69.5096	1	2	1		92.58	367.14	13.8	2	1	3	1	0	170	27.7	33.3	25	66	183	45.5	8.5	3.3	60	46.8	25.6	183	77	30.7	151	4.3	10.2	0	1	0	0	0	0	0	0	0	0	0	0	0	0	0	0	0	0
C1535	56.9644	1	2	1	0	9.76	209.72	13.8	4	1	3	1	0	173	24.2	23.7	25	78	216	48.1	10.2	3.6	42	49.8	22.2	194	62	22.2	137	5	14.5	1	0	0	0	0	1	0	0	0	0	0	0	0	0	0	1	0	0
C1852	66.2712	1	2	1	0	24.76	236.45	13.8	4	1	3	1	0	273	28.1	34.7	54	124	240	42.9	5.5	2.1	44	42.9	18.2	212	94	32.1	272	4.2	8.2	1	0	0	1	0	0	0	0	0	0	0	0	0	1	0	0	0	0
C1902	51.7836	2	2	1	0	7.73	253.25	13.8	4	1	3	2	1	125	24.2	24	33	83	122	42.6	9.8	5	49	44.7	15.3	134	144	11.5	133	5.9	14.1	0	0	0	0	0	0	0	0	1	0	0	0	0	0	0	0	0	0
C1759	49.5233	1	2	1	0	31.04	260.36	13.8	4	1	3	1	0	209	50.9	39.3	94	94	203	47.9	6.4	3.2	87	44.8	19.2	137	108	19.1	233	5	10.6	1	0	0	0	0	0	0	0	0	0	0	0	0	0	0	0	0	0
C1841	68.6849	2	2	1	0	35.53	277.25	13.8	4	1	3	1	0	199	19	22.3	13	115	246	45.2	5.2	2.1	13	43.7	17	197	117	22	171	3.4	7.6	1	0	0	1	0	0	0	0	0	0	0	0	0	1	0	0	0	0
C1497	56.3151	2	2	1	0	60.67	322.92	13.8	5	1	3	1	0	249	22.2	26.1	14	101	242	46.2	17	5.1	11	49.3	9.8	194	108	17.4	247	4.7	13.5	1	1	0	0	1	0	0	0	0	0	0	0	0	0	0	1	0	0
C1330	65.7068	2	2	1	0	99	336.04	13.8	4	1	3	1	0	220	21.4	22.9	17	110	247	46.4	7.8	2.8	26	47.7	20.9	216	110	19	203	2.9	7.4	1	1	0	0	0	0	0	0	0	0	0	0	0	0	0	0	0	0
C1492	73.5808	2	2	1	0	80.51	347.34	13.8	4	1	3	1	0	486	15	19.1	26	90	258	53.9	7.3	3.5	29	48.2	10.2	212	98	15.6	282	3.5	7.2	1	1	0	0	1	0	0	0	0	0	0	0	0	1	0	1	0	0
C1302	67.3479	2	2	1	0	42.55	379.45	13.8	4	1	3	1	0	217	37.5	39.3	21	49	268	47	10.9	3.9	10	48.2	12.3	172	63	21.3	225	3.7	7.7	0	1	0	0	0	0	1	0	0	0	1	1	0	0	0	1	0	0
C1588	54.8466	2	2	1	0	91.6	424.94	13.8	5	1	3	2	0	242	15.1	20	13	75	175	45.2	8.2	3.2	20	51.5	23.3	208	95	26	272	3.3	8.7	1	1	0	0	0	0	0	0	0	0	0	0	0	0	0	0	0	0
C1726	65.7781	2	2	1	1	67.5	365.1	13.8	4	1	3	1	0	121	36.9	39	35	136	284	49.6	14.9	6.9	26	50.7	19.4	261	118	21.8	128	4.4	9.8	0	1	0	0	0	1	0	0	0	0	0	0	0	0	0	0	0	0
C1540	60.8822	1	1	1	0	13.34	186.62	13.8	4	1	3	1	0	159	53.4	47	45	97	200	44.7	12.4	5.9	19	48.7	14.7	169	79	18	182	8	21.5																0
C1541	67.9945	2	1	1	0	38.76	239.62	13.8	4	1	3	1	0	280	12.2	14.8	22	86	237	45.8	6.7	2.7	18	52.4	15.4	190	117	18.5	231	3.6	8																0
C1455	57.3452	1	1	1	1	18.03	169.92	13.8	4	1	3	1	0	181	18.5	40.4	22	66	310	43.7	21.6	4.9	64	49	27.6	194	71	44.2	150	8.9	26.6	0	0	0	0	0	0	0	0	0	0	0	0	0	0	0	0	0	0
C1275	79.6027	1	2	1		11.45	262.43	13.9	4	1	3	2	0	281	23	25.4	14	75	220	44	10.7	3.9	11	45.5	14.9	207	72	20.7	261	3.5	9.6	1	1	1	1	1	0	0	0	0	0	0	0	0	0	0	1	1	1
C1570	76.1178	1	2	1	0	99	342.64	13.9	5	1	3	1	0	188	18	19.6	22	40	155	48.1	3.2	1.4	23	51.8	19.1	137	56	19.8	199	3.2	8.9	0	1	0	0	1	0	0	0	0	1	0	0	0	0	0	1	0	0
C1650	73.5151	1	2	1	0	10.28	380.07	13.9	3	1	3	1	0	199	11.6	15.7	49	96	145	47.2	9.4	3.8	53	46.4	16.8	146	115	19.9	179	3.7	9.6	0	1	0	0	0	0	0	0	0	0	0	0	0	0	0	0	0	0
C1259	61.0685	1	2	1	1	99	330.06	13.9	4	1	3	1	0	187	24	22.7	24	102	240	49	11.1	4.4	22	48.1	18.4	207	97	18.3	179	4.1	11.7	1	0	0	0	1	0	0	0	0	0	0	0	0	0	0	0	0	0
C1238	74.9205	1	1	1	0	15.77	254.88	13.9	4	1	3	1	1	220	19.5	32.8	107	72	246	46.1	14.6	7.8	123	48.7	16	233	75	30.3	217	7.3	15.7																0
C1218	61.7014	1	1	1	0	36.25	314.36	13.9	4	1	3	1	0	263	70.5	43.4	49	130	236	47.3	9.8	3	30	47.2	13.1	200	132	18.1	258	3.1	6.9																0
C1236	73.4356	1	1	1	0	23.75	361	13.9	4	1	3	1	0	227	13.1	20.1	49	71	200	50.5	12.2	4	39	48.4	18.1	206	55	29.7	194	3	9.8																0
C1219	69.5096	1	1	1	0	23	409.61	13.9	4	1	3	1	0	210	11.2	22.2	12	79	198	48.4	13.8	5.2	17	47.3	8.5	174	86	20.2	224	3.9	9.9																0
C1599	67.1945	1	2	1		2.34	112.36	14	5	1	3	1	0	197	9.1	18	36	78	181	50.9	13.5	5.1	46	52.1	11.9	206	88	16.2	180	4.4	10.9	1	0	0	0	1	0	0	0	0	0	0	0	0	0	0	0	0	0
C1563	57.9397	1	2	1		2.57	141.95	14	5	1	3	1	0	199	61.2	49	51	74	167	42.4	7.4	4	17	51.1	8.3	144	90	13.9	173	4.6	12.1	0	0	0	0	0	0	0	0	0	1	0	0	0	0	0	0	0	0
C1420	55.5096	1	2	1		14.02	211.04	14		1	3	1	0	293	77.2	55.4	19	101	208	48	8.9	4	14	53.5	27.2	189	102	36.3	257	4.5	11.3	1	0	0	0	0	0	0	0	1	0	0	0	0	0	0	0	0	0
C2002	62.9123	1	2	1		4.15	286.81	14	2	1	3	1	0	197	15.1	25.8	21	77	192	47.3	9.1	3.1	24	51.8	14.9	188	74	22.9	179	3.6	11.6	0	1	0	0	0	0	0	0	0	0	0	0	0	0	0	0	0	0
C1389	72.2932	1	2	1		99	289.12	14	4	1	3	1	0	275	17.1	20.5	23	81	228	50.7	14.4	5.3	27	53.2	12.3	199	83	16.3	268	6	16.3	1	1	1	0	1	0	0	0	0	1	0	0	0	0	0	0	0	0
C1673	70.7014	1	2	1		37.93	311.06	14	3	1	3	1	0	146	47.8	68.1	223	87	208	43.1	9.9	5.6	23	44.9	34	208	127	39.8	174	3.3	8.5	0	0	0	1	0	0	0	0	0	0	0	0	0	0	0	0	0	0
C1939	65.5205	2	2	1		89.7	327.54	14	4	1	3	2	0	236	20.8	24.5	14	87	218	47.5	12.2	4.7	12	45.9	21.5	205	82	19.7	204	4.3	10.1	0	0	1	0	0	0	0	0	0	0	0	0	0	0	1	1	0	0
C1374	60	2	2	1		99	348.63	14	4	1	3	1	0	253	32.7	20	48	104	183	48.3	8.7	3.7	51	51	40.2	170	102	23.3	245	6.3	16.8	1	1	0	0	0	0	0	0	0	0	0	0	0	0	0	1	0	0
C1293	60.7014	1	2	1		83.85	352.38	14	4	1	3	1	0	171	17.6	25.1	15	79	264	48.6	13.2	4.9	18	48.4	17.6	231	86	23.3	159	4.3	10.4	1	1	0	0	0	0	0	0	0	0	0	0	0	0	0	0	0	0
C1358	63.2137	1	2	1		71.11	377.62	14	4	1	3	1	0	296	21.8	21.4	64	85	247	50.4	10.2	4	113	48.7	36.4	193	91	25	307	4	9.8	0	1	0	0	1	0	0	0	0	1	0	0	0	0	0	1	0	0
C1179	57.5753	1	2	1		99	378.5	14	4	1	3	1	0	124	13.9	20.3	85	93	160	51.6	17.6	7.1	84	53.1	11.6	174	90	20.1	139	9.3	28.5	0	1	0	0	0	0	0	0	0	0	0	0	0	0	0	0	0	0
C1473	65.5479	1	2	1		1.18	396.24	14	4	1	3	1	0										47	48.9	17.4	232	59	34.1	171	6	14.4	0	1	0	0	0	0	0	0	0	0	0	0	0	0	0	0	0	0
C1263	74.2849	1	2	1		99	403.2	14	4	1	3	1	0	194	24	32.9	11	67	256	52.5	19.1	5.4	13	52.4	24.8	304	82	43	208	5.7	16.5	1	0	0	0	1	0	0	0	0	0	0	0	0	0	0	1	0	0
C2007	69.8137	1	2	1	0	4.88	132.84	14	4	1	3	1	0	433	33.7	44.4	11	78	224	41	7.2	3	17	43.2	34.1	249	88	43.8	256	3	6.8	0	1	0	0	0	0	0	0	0	0	0	0	0	0	0	0	0	0
C1725	74.7452	1	2	1	0	7.6	136.76	14	4	1	3	1	0	139	29.7	39.4	31	60	293	47	14.5	6.4	28	47.6	15	179	83	21.3	133	8	16.7	0	1	0	0	0	0	0	0	0	0	0	0	0	0	0	1	0	2
C1339	58.0082	1	2	1	0	5.99	169.67	14	4	1	3	1	0	238	15.3	22.2	54	74	176	52.3	19.1	7.4	59	53.3	18.4	201	71	25.7	227	5.5	15.5	1	1	0	0	1	0	0	0	0	0	0	0	0	0	0	1	1	0
C1388	46.3671	1	2	1	0	5.05	221.58	14	4	1	3	2	0	178	29.9	51.9	18	80	828	47.5	8.3	1.4	23	49	14.9	153	99	21.4	161	6.8	17.8	1	1	0	0	1	0	0	0	1	0	0	0	0	0	0	0	0	0
C1525	62.1425	2	2	1	0	99	257.17	14	4	1	3	1	0	235	21.6	20.7	14	95	304	48.6	7.2	2.5	12	50.3	11	251	92	14.6	226	3.4	10.4	1	0	0	0	0	0	0	0	0	0	0	0	0	0	1	0	0	0
C1346	65.5205	1	2	1	0	5.3	257.99	14	4	1	3	1	0	255	73.5	79	33	75	264	45.6	16.4	6.3	21	48.2	15.7	159	63	20.6	249	3.6	9.5	0	1	0	0	0	0	0	0	0	0	0	0	0	1	0	0	0	0
C1442	48.6959	1	2	1	0	33.74	270.03	14	4	1	3	1	0	294	22.2	14.4	26	52	152	47.8	14.4	5.5	34	49.9	30	172	63	16.4	258	4.8	12.6	1	1	0	0	1	0	0	0	0	0	0	0	0	0	0	0	0	0
C1441	62.2356	2	2	1	0	47.75	279.08	14	4	1	3	1	0	181	18.2	20	23	73	194	49.8	11.2	3.5	26	51	18	170	88	21.2	219	3.1	8.5	0	0	0	0	0	0	0	0	0	0	0	0	0	1	0	0	0	0
C1647	61.6027	1	2	1	0	38.56	283.21	14	4	1	3	1	0	219	12.9	28	16	61	209	51.4	16.3	5.4	18	50.7	13.9	180	70	21.5	226	3.5	10.8	1	0	0	0	0	0	0	0	0	0	0	0	0	0	0	0	0	0
C1499	60.8575	2	2	1	0	99	294.53	14	3	1	3	1	0	207	24.7	31.8	28	53	415	47.8	5.6	2.5	33	49.1	11.6	251	56	19.9	191	2.5	5.6	0	0	1	1	1	0	0	0	0	0	0	0	0	0	0	1	0	0
C1520	60.2767	2	2	1	0	99	310.78	14	4	1	3	1	0	261	20.3	20.2	24	123	252	46.7	8	2.8	28	46.5	32.1	249	114	25.5	213	3.7	9.5	0	0	0	0	0	0	0	0	0	0	0	0	0	1	0	0	0	0
C1406	58.7205	1	2	1	0	99	336.35	14	4	1	3	1	0	237	12.5	17.4	29	83	250	44.2	8.3	3.2	96	45.6	14.8	209	93	19.2	293	3.5	6.3	0	1	0	0	1	0	0	0	1	0	0	0	0	0	0	1	1	1
C1503	68.1479	2	2	1	0	99	351.62	14	4	1	3	1	0	255	11.3	24.8	22	53	210	46.5	8.2	3.3	37	46.9	15.1	223	58	26.9	293	3.3	7.6	0	0	0	0	0	0	0	0	0	0	0	0	0	1	0	1	1	0
C1296	71.2932	2	2	1	0	98.66	356.56	14	4	1	3	1	0	120	19.3	22.5	19	131	184	48.5	8.5	3.4	15	52.4	24.3	206	107	28.7	160	2.5	5.2	0	0	0	0	0	0	0	0	1	0	0	0	0	0	0	0
C1398	55.3123	2	2	1	0	18.09	360.81	14	4	1	3	1	0	252	24.4	22.8	20	112	299	46.8	5.5	2.4	49	48.2	13.2	217	130	18.7	285	2.4	6	0	0	1	0	1	0	0	0	0	0	0	0	0	0	0	0	0	0
C1317	59.1699	1	2	1	0	17.07	384.71	14	4	1	3	1	0	231	26.1	32.1	34	60	153	49.3	12.8	4.4	27	49.4	34.1	187	64	33.1	220	4.6	11.8	1	1	0	1	1	0	0	0	0	0	0	0	0	0	0	1	0	0
C1300	56.5562	2	2	1	0	77.66	389.53	14	4	1	3	2	0	139	15.3	23.1	9	83	219	44.8	13.2	4.6	57	46.7	362.4	268	153	206.5	170	12.1	21	1	0	0	0	0	0	0	0	0	0	0	0	0	0	0	1	1	0
C1958	66.6685	1	1	1		1.02	64.44	14	4	1	3	1	1	72	152.9	129.5	181	125	196	41.4	15.3	8.4	111	46.9	33.8	191	103	32.8	101	8	16.7	0	0	0	0	0	0	0	0	0	0	0	0	0	0	0	0
C2010	67.4795	1	1	1		99	402.82	14	3	1	3	1	0	200	29.7	42.2	36	81	711	47.8	11.9	4.1	13	48.5	15.1	221	82	19.5	188	3.6	10.9	0	0	0	0	0	0	0	0	0	0	0	0	0	0	0	0
C1295	69.4137	1	1	1	0	5.19	126.14	14	4	1	3	1	0	295	16.4	29.9	15	104	244	49.8	5.7	2.8	18	50.9	9.2	230	103	19.2	276	2.4	6.4																0
C1341	71.0548	1	1	1	0	20.23	274.31	14	4	1	3	1	1	97	52.5	96.4	465	145	223	42.1	14	9.8	311	50.9	19.9	219	100	33.8	87	6	11.8																0
C1689	73.1425	1	1	1	0	27.57	294	14	4	1	3	1	1	87	40.9	26.1	25	79	205	46.4	11	4.4	31	45.9	37	229	90	27.8	132	5.7	15.3																0
C2004	64.126	1	0	0		0.39	3.28	14		1	3	1	0	208	28.3	29.7	16	163	176	44.6	10.4	4.1	18	47.1	21.1	162	160	24.1	190	3.2	7.6
C1537	72.0712	2	0	0		0.73	6.38	14		1	3	1	0	165	15.6	20.5	74	90	216	50.1	6.3	2.5	121	52.2	26.2	187	71	23.4	216	5	10.7
C1491	58.3288	2	0	0		1.32	16.13	14		1	3	1	0	209	12.2	33.7	17	85	203	48.6	17.3	5.2	16	48.1	16.7	224	83	40.1	203	7.3	21.5
C1944	64.6466	2	2	1		6.29	182.23	14.1	4	1	3	1	0	130	14.6	16.4	13	93	201	48.2	10.4	4.5	16	51.5	19.8	160	70	15.2	147	5.5	13.7	0	1	0	0	0	0	0	0	0	0	0	0	0	0	0	0	0	0
C1549	59.9836	1	2	1		34.59	288.3	14.1	5	1	3	1	0										66	48.4	24.6	176	154	19.9	237	3	7.5	1	0	0	0	0	0	0	0	1	0	0	0	0	0	0	0	0	0
C1617	55.7753	1	2	1		32.36	442.31	14.1	5	1	3	1	0										87	43.6	37.3	151	112	34.4	110	4.2	10.8	0	1	0	0	0	0	0	0	0	0	0	0	0	0	0	0	0	0
C1469	60.9479	1	2	1	0	1.78	240.03	14.1	4	1	3	2	1	190	26.8	25.4	15	117	211	52.5	11.4	4.6	10	52.4	22.9	182	101	23.8	151	5.6	13.8	0	1	0	0	0	0	0	0	0	0	0	0	0	0	0	0	0	0
C1861	45.0411	1	2	1	0	5.74	290.52	14.1	4	1	3	1	0	236	17.5	26.4	142	96	204	49.9	11	4.7	127	48	21	180	103	23.6	191	4.6	11.3	0	0	0	0	0	0	0	0	0	0	0	0	0	1	0	0	0	0
C1805	51.6849	2	2	1	0	2.86	329.15	14.1	4	1	3	1	0	169	16.7	17	13	74	156	43.1	6.6	2.5	27	46.9	38.6	164	99	34.3	190	3.1	7.5	0	1	0	0	1	0	0	0	0	0	0	0	0	0	0	1	1	0
C1539	73.663	1	2	1	0	99	373.59	14.1	5	1	3	1	0	134	32.8	36.6	60	69	248	48.4	12.2	4.8	31	49	24.6	190	74	25	118	4.6	9	1	1	0	0	0	0	0	0	0	0	0	0	0	0	0	0	0	0
C1788	67.8712	2	2	1	1	21.18	196.87	14.1	4	1	3	1	0	186	9.8	16.6	12	103	193	47.5	3.5	1.6	15	49	11.5	163	92	20.4	194	4.3	10.3	1	1	0	0	0	0	0	0	0	0	0	0	0	0	0	1	1	0
C1867	51.0575	2	2	1	1	99	369.38	14.1	1	1	3	1	0	411	13.1	16.4	22	118	213	43.5	4.2	2	14	48.5	11.6	166	100	14.8	359	3.1	8.2	0	1	0	0	0	0	0	0	0	1	0	0	0	0	0	1	0	0
C1949	58.7315	1	1	1	0	35.76	318.19	14.1	4	1	3	3	0										39	48.5	27.3	171	103	33.9	238	5.3	15																0
C1901	56.1836	1	2	1	1	4.73	99.39	14.2	4	1	3	1	0	170	18	18.4	28	112	204	45.7	13.1	5.1	26	44.2	14.9	171	96	13.4	141	6.5	18.1	0	0	0	0	1	0	0	0	0	0	0	0	0	0	0	0	0	0
C1683	64.3644	1	2	1		6.74	222.07	14.3	4	1	3	1	0	158	42.3	42.5	41	88	242	46.2	9.2	4.2	32	46.8	51	182	97	48.7	140	4.9	10.6	1	0	0	0	1	0	0	0	0	0	0	0	0	0	0	0	0	0
C1622	65.589	2	2	1		16.23	288.53	14.3	5	1	3	1	0										8	45.5	7.6	183	96	16	211	3.4	8.6		1	0	0	0	0	0	0	0	0	0	0	0	0	0	0	0	0
C1667	65.7452	2	2	1		19.68	313.05	14.3	4	1	3	1	1	161	27.5	30.4	34	134	191	44.9	25.1	9.7	37	45.8	19.6	161	122	23.5	119	8.2	18	1	1	0	0	0	0	0	0	1	0	0	0	0	0	0	0	0	0
C1623	60.2027	1	2	1		2.49	349.32	14.3	5	1	3	1	0	160	17.2	21.1	19	71	160	45.1	15.2	5.2	14	40.8	13	174	72	16	121	2.5	5.7		0	0	0	1	0	0	0	0	0	0	0	0	0	0	0	0	0
C1704	67.5315	2	2	1		99	365.75	14.3	4	1	3	1	1	110	48.3	49.1	158	186	242	44.2	12.4	7.3	42	44.2	24.2	240	210	31.5	79	5.8	13.6	0	1	0	0	1	0	0	0	0	0	0	0	0	0	0	0	0	0
C1668	50.463	1	2	1		15.26	382.46	14.3	4	1	3	1	0	204	20.2	21.4	24	96	187	50.4	12.9	3.8	33	50.4	22.1	164	104	22.8	208	6.4	20.6	1	0	0	0	0	0	0	0	0	0	0	0	0	0	0	0	0	0
C1744	50.5397	2	2	1	0	5.05	121.45	14.3	4	1	3	1	0	280	9.3	13.5	10	89	164	46.7	4.2	1.9	8	44.6	12.1	150	74	15.4	258	3.1	7.8	0	0	0	0	1	0	0	0	0	0	0	0	0	0	0	0	0	0
C1705	65.0247	1	2	1	0	21.65	184.92	14.3	4	1	3	1	1	109	96.4	102.3	146	147	245	40.3	14.8	4.7	97	42.4	22	151	129	27.7	86	10.4	22.3	0	1	0	0	1	0	0	0	0	0	0	0	0	0	0	0	0	0
C1792	59.4877	1	2	1	0	76.97	317.52	14.3	4	1	3	1	0	319	19.6	24.8	50	72	191	50.7	9.8	3.6	52	49.4	15.5	148	68	20.3	297	4	10.2	1	1	0	0	0	0	0	0	0	0	0	0	0	0	0	0	0	0
C1655	62.9151	1	2	1	0	13.58	363.22	14.3	2	1	3	1	0	143	21.2	24.1	40	51	172	47.1	16.6	6	99	49.5	22.3	155	91	32.4	133	9.4	22.1	1	1	0	0	1	0	0	0	0	0	0	0	0	0	0	0	0	0
C1825	55.7945	1	1	1		4.34	76.62	14.3	3	1	3	1	0	225	24.8	28.3	38	73	211	49.7	16.9	5.5	30	47.6	21.4	160	70	24	192	5.4	18.3	0	0	0	0	0	0	0	0	0	0	0	0	0	0	0	0
C1858	64.2877	1	1	1	0	22.86	244.22	14.3	4	1	3	1	0	233	18.9	24.4	24	58	189	46.6	10.9	4.2	29	46.3	21.1	164	60	18.8	200	4.6	12.3																0
C1340	73.4301	1	1	1	1	7.44	204.1	14.3	4	1	3	1	0	287	22.6	18.6	45	61	212	47.2	14.2	4.7	60	49.2	18.5	212	64	24.2	215	1.9	5.2																0
C1675	64.7589	1	1	1	0	67.28	353.27	14.8	4	1	3	1	0	116	17.1	21.7	14	80	156	48.2	13.9	5.9	10	46.6	9.5	158	65	16.8	131	8.2	19.8																0
C1345	58.6575	1	2	1		99	382.74	14.9	4	1	3	1	0	239	20.3	25.4	42	82	215	53.1	13.9	6.3	32	51.8	13.7	217	71	22.4	250	5.9	12.5	0	1	0	0	1	0	0	0	0	0	0	0	0	0	0	1	1	0
C2011	55	2	2	1	0	3.65	148.89	14.9	4	1	3	1	0	143	15	18.9	12	87	265	43.2	8.4	2.9	15	48.2	15.7	275	86	22.2	149	4.3	13.7	1	0	0	0	0	0	0	0	0	0	0	0	0	0	0	1	0	0
C1730	58.8137	1	2	1	0	66.95	291.83	14.9	5	1	3	1	0	119	42.6	35.1	17	77	224	48.4	13	4.6	15	46.6	14.7	214	78	21	121	3.9	9.5	0	0	0	0	1	0	0	0	0	0	0	0	0	0	0	0	0	0
C1956	56.7863	1	1	1	0	4.79	233.7	14.9	4	1	3	1	0	228	20.7	19.6	44	81	192	46.5	9.9	3.5	92	45.9	32.5	168	91	19	246	3	6.5																0
C1947	69.9205	2	1	1	0	0.9	11.91	15	4	1	3	1	0										14	43.7	7	156	113	10.3	288	2.5	4.5																0
C1717	59.8301	1	2	1		0.39	312.73	15.1	4	1	3	1	0	216	21.2	31.7	116	63	244	49.5	5.6	2.7	84	48.2	24.3	175	72	27.9	193	6.6	16.4	0	1	0	0	0	0	0	0	0	0	0	0	0	0	0	0	0	0
C1193	54.5863	2	2	1		34.4	321.14	15.1	5	1	3	1	0	262	18.6	21.2	23	74	248	44.4	6.3	2.3	23	46.2	23.5	196	114	23.7	290	1.9	4.4	0	0	0	1	1	0	1	0	0	0	0	0	0	0	0	1	0	0
C1868	60.0849	2	2	1		99	381.05	15.1	4	1	3	1	1	125	14.6	21.9	21	99	236	44.9	13.3	5.3	25	45.3	14.4	193	91	16.7	139	4.8	12.2	0	1	0	0	0	0	0	0	1	0	0	0	0	0	0	1	0	0
C1633	73.4493	1	2	1	0	5.45	255.93	15.1	2	1	3	1	1	183	28.3	25.3	29	77	209	48.7	25.3	7.3	30	50.8	25.9	184	73	21.6	185	7.7	25.1	1	0	0	0	1	0	0	0	0	0	0	0	0	0	0	0	0	0
C1898	49.0466	2	2	1	0	8.85	300.56	15.1	4	1	3	1	0	324	17.9	36.9	12	76	276	52	19	6.3	15	49.6	11.5	189	120	18.2	287	7.1	22.5	1	0	0	0	0	0	0	0	0	0	0	0	0	0	0	0	0	0
C1897	63.126	1	2	1	0	14.34	301.4	15.1	4	1	3	1	0	248	24.1	22.4	45	68	251	44.8	9.2	3.3	22	47.7	9.7	148	108	10.5	227	3.4	8.4	1	0	0	0	0	0	0	0	0	0	0	0	0	0	0	0	0	0
C1912	56.3096	1	2	1	0	24.69	367.08	15.1	1	1	3	1	0	280	19.1	23	37	69	224	48.7	9.5	3.9	44	48.8	20.5	197	69	21.7	320	5.7	11.5	1	0	0	0	0	0	0	0	0	0	0	0	0	0	0	0	0	0
C1279	51.9151	2	2	1	0	99	375.48	15.1	4	1	3	1	1	95	31	44.3	20	112	422	35.2	17.6	6.9	17	43.2	14.2	289	134	29	103	6.1	14.2	0	1	0	0	0	0	0	0	0	0	0	0	0	0	0	0	0	0
C1182	57.9342	1	2	1	1	19.38	257.52	15.1	4	1	3	1	0	147	55.4	35.6	28	85	155	49.3	15.1	6.6	16	50.7	18.4	186	91	19.4	180	3.9	9.3	0	0	0	0	0	0	0	0	0	1	0	0	0	0	0	1	0	1
C1847	61.126	2	2	1	1	33.44	307.73	15.1	4	1	3	1	0	282	22.1	20.7	34	73	279	50.6	7	2.5	17	44.9	16	218	87	18.2	286	3	6.5	0	0	0	0	0	0	0	0	1	0	0	0	0	0	0	0	0	0
C1632	74.2329	2	2	1	1	21.04	324.86	15.1	2	1	3	1	0	266	10.1	18.9	24	119	183	46.7	4.6	1.9	20	47.4	9.8	198	109	21	278	3	5.6	1	0	0	0	0	0	0	0	0	0	0	0	0	0	0	0	0	0
C1892	60.0329	2	1	1		1.84	78.38	15.1	4	1	3	1	0	128	14	21	63	269	191	42	6.6	3.6	53	49	9.8	303	210	16.5	149	1.6	6	0	0	0	0	0	0	0	0	0	0	0	0	0	0	0	0
C1403	59.2219	2	2	1		1.78	318.63	15.2		1	3	1	0	184	20.5	27.4	18	78	228	53.6	8.7	3.9	23	52.2	14.4	204	83	23.8	183	3.1	6.3	0	1	0	0	1	0	0	1	0	0	0	0	0	0	0	1	1	0
C1299	62.0329	2	2	1		64.06	324.43	15.2	3	1	3	1	0	235	28.2	22.8	37	90	276	41.3	4.7	2.1	20	44.4	18.4	172	110	18.7	226	2.5	5.3	0	0	1	0	0	0	0	0	0	1	0	0	0	0	0	0	0	0
C1316	57.3562	1	2	1		2.74	403.18	15.2	4	1	3	2	0										15	48.6	16	184	82	21.4	235	7.4	18.8	0	1	0	1	0	0	0	0	0	0	0	0	0	0	0	0	0	0
C1408	72.989	2	2	1	0	33.53	279.82	15.2	3	1	3	1	0	331	9.2	17.6	18	144	207	50.4	4.9	2.1	15	48.3	6.7	188	77	16.7	273	2.2	5.5	0	1	0	0	1	0	0	0	0	0	0	0	0	0	0	1	1	0
C1405	48.2027	1	2	1	0	31.49	295.01	15.2	4	1	3	1	0	194	22.2	21.8	23	64	153	44.7	13	4.2	18	45.8	13.4	154	78	21	261	5.1	14.1	0	1	0	0	1	0	0	0	1	1	0	0	0	0	0	0	0	0
C1494	73.3233	1	2	1	0	99	359.35	15.2		1	3	1	0	225	10.9	18.9	17	58	164	52	21.4	7.8	15	52.3	7.5	134	65	17.1	219	7.8	19.7	1	1	0	0	0	0	0	0	0	0	0	0	0	0	0	0	0	0
C1359	58.5096	1	2	1	1	0.61	102.06	15.2	4	1	3	1	0	310	85.3	72.2	261	91	210	45.1	11.4	4.4	57	46.3	32.9	202	84	28.4	274	4.3	11.3	1	1	0	1	0	0	0	0	0	1	0	0	0	0	0	0	0	0
C1460	62.3123	2	1	1	0	99	355.68	15.2	4	1	3	1	0	134	16.3	25.8	26	81	226	54	7	2.9	36	52.5	31.3	247	106	31.7	125	3.5	8.2																0
C1479	68.0466	2	0	0		0.78	6.83	15.2		1	3	1	0	253	19.7	20.5	37	170	301	46.8	5.7	2.3	22	48.4	13.7	191	134	16.4	237	2.7	6.4
C1728	72.0795	2	2	1		14.98	282.94	15.3	3	1	3	1	0	178	9	20.6	10	74	199	45.6	6.6	3	13	47.1	17.8	189	94	23.3	192	2.7	5.7	1	1	0	0	1	0	0	0	0	1	0	0	0	0	0	1	1	0
C1181	60.6904	1	2	1		36.99	287.8	15.3	4	1	3	1	0	232	16.4	20.1	40	95	196	47.7	10.3	4.7	30	48.1	12.7	212	77	17.8	255	4.4	12.8	1	1	0	1	1	0	0	1	1	1	1	1	0	0	0	1	0	1
C1835	51.3616	1	2	1	1	1.03	22.67	15.3	4	1	3	1	0	220	40.1	22.8	18	105	244	46.7	12	4.2	12	43.8	23.1	218	113	17.7	208	3.7	9.8	1	0	0	0	0	0	0	0	1	0	0	0	0	0	0	1	1	0
C1244	68.9726	1	0	0		0.87	11.71	15.3		1	3	1	1	144	44.7	27	74	98	224	45.3	20.8	8.9	70	49.3	45.4	215	95	28.2	180	8.3	22.9
C1523	50.6986	1	2	1		0.51	6.18	15.4	5	1	3	1	0	200	11.4	19.4	35	122	193	49.6	18.1	7.7	26	53	11.3	198	101	19.8	204	7.2	18.2	1	0	0	0	0	1	0	0	0	0	0	0	0	0	0	1	0	0
C1378	49.6658	2	2	1		10.86	228.1	15.4	4	1	3	1	0	258	11.6	17.8	12	51	203	46.3	7.2	3	12	47	14.5	189	59	17.8	299	3.5	8.1	0	0	0	1	0	0	0	0	0	0	0	0	0	0	0	0	0	0
C1286	60.2301	1	2	1		22.25	262.69	15.4	4	1	3	1	0	150	57.5	31.7	37	92	177	48.2	11.7	4.3	26	51.4	24.3	159	63	27	140	7.9	21.8	0	1	0	0	0	0	0	0	0	0	0	0	0	0	0	1	1	0
C1482	69.789	2	2	1		7.41	272.59	15.4	4	1	3	1	1	176	19.7	35.5	49	105	278	44	28.3	12.2	30	45.7	18.2	232	79	32.8	174	8.6	17.3	1	1	0	0	0	0	0	0	0	0	0	0	0	0	0	1	0	0
C1256	72.2301	1	2	1		99	287.41	15.4	4	1	3	1	0	217	19.4	29.5	61	154	311	51.6	8.1	1.4	55	52.8	11.8	154	141	15.6	253	3.5	6.9	1	1	0	0	1	0	0	0	0	0	0	0	0	0	0	0	0	0
C1465	55.4603	1	2	1		24.7	295.24	15.4	4	1	3	1	0	277	19.4	23.1	18	64	144	48.3	12.7	4.6	21	49.4	14.2	151	72	18.3	266	3.8	7.9	0	0	0	0	1	0	0	0	0	0	0	0	0	0	0	1	1	0
C1427	57.7945	1	2	1		92.98	304.84	15.4	4	1	3	1	0	126	14.3	20.6	23	46	182	46.3	17	6.2	33	49.3	11.8	152	106	20.1	270	3.5	6.5	1	0	0	0	0	0	0	0	0	0	0	0	0	0	0	0	0	0
C1320	58.8877	2	2	1		79.71	367.5	15.4	4	1	3	1	0	152	22.6	23.4	53	177	206	51.3	11.7	5.4	31	52.8	13.8	174	154	20	146	5	11.1	1	0	0	1	0	0	0	0	0	0	0	0	0	0	0	0	0	0
C1399	50.5973	1	2	1	0	8.54	190.99	15.4	4	1	3	1	0	195	18.5	20.5	17	76	254	50.9	12.6	4.2	14	50.6	11.8	170	74	14.1	176	3.7	10.4	1	0	0	0	0	0	0	0	0	0	0	0	0	1	0	0	0	0
C1493	52.3041	1	2	1	0	46.2	208.17	15.4	4	1	3	1	0	159	16.2	41.1	37	72	240	47.6	18.6	5.9	27	46.9	19.5	212	86	37.2	152	6.9	18.9	0	1	0	0	0	0	0	0	0	0	0	0	0	0	0	0	0	0
C1551	53.0932	1	2	1	0	20.19	223.44	15.4	4	1	3	1	0	228	16.5	22	18	84	205	47.9	5.7	2.8	24	44.9	13.3	154	113	19.1	202	2.3	4.9	1	1	0	0	0	0	0	0	0	0	0	0	0	1	0	1	1	0
C1544	58.8247	2	2	1	0	23.48	251.42	15.4	4	1	3	1	0	214	367.7	202.3	97	171	237	44.9	18	9.7	11	47.5	10.2	210	144	16.4	215	4.8	13.3	0	1	0	0	0	0	0	0	0	0	0	0	0	0	0	0	0	0
C1404	52.3753	1	2	1	0	19.09	270.34	15.4	4	1	3	1	0	230	18.2	19	29	72	154	47.6	9.4	3.3	18	49	12.2	170	86	15.3	215	2.7	5.6	0	0	0	0	0	0	0	0	0	0	0	0	0	1	0	0	0	0
C1353	56.3918	1	2	1	0	36.95	274.9	15.4	4	1	3	1	0	246	27.2	17.9	28	121	197	53.1	11.2	3.5	27	44.4	31.9	202	91	31.7	171	3	7.2	1	1	0	1	1	0	1	0	0	0	0	0	0	0	0	0	0	0
C1370	59.6301	1	2	1	0	46.2	278.34	15.4	4	1	3	1	0	181	33	31.8	13	95	233	47.7	17.1	5.8	18	46.2	23.8	222	101	25.6	175	3.9	7.9	0	0	0	1	0	0	0	0	0	0	0	0	0	0	0	0	0	0
C1416	55.5178	1	2	1	0	28.91	330.21	15.4	4	1	3	1	0	234	17.1	26.8	16	83	235	48	6.4	2.9	12	45.4	17.5	207	80	23.6	231	3.1	7.6	0	0	0	0	0	0	0	0	0	0	0	0	0	1	0	0	0	0
C1313	63.6027	1	2	1	0	99	384.6	15.4	4	1	3	1	0	273	16.3	41.2	38	73	926	48.9	14.1	2.1	45	50.7	14.7	148	84	17.2	254	3.9	10.4	1	1	0	0	0	0	0	0	0	1	0	0	0	0	0	0	0	0
C1332	60.8384	1	2	1	1	12.39	85.83	15.4	4	1	3	1	1	169	24.8	35.4	412	128	204	47.6	10.4	5.5	448	48.7	15.9	235	159	35.1	182	8.7	14.8	0	1	1	0	0	0	0	0	0	0	0	0	0	0	0	1	1	0
C1377	51.2904	1	2	1	1	10.99	175.15	15.4	4	1	3	1	0										22	45.4	21.5	196	62	20.6	175	3.9	11.6	1	0	0	1	1	0	0	0	0	0	0	0	0	0	0	1	1	0
C1287	59.5781	1	2	1	1	17.16	235.39	15.4	3	1	3	1	0	198	32.6	46.8	34	68	463	44.8	36.5	6	22	49.2	15.6	235	76	22.9	198	8.5	28.6	1	1	0	0	0	0	0	0	0	0	0	0	0	0	0	0	0	0
C1303	46.1068	1	2	1	1	9.13	239.42	15.4	4	1	3	2	1	310	54.6	40	18	81	485	49.2	10.7	5.9	26	48	24.1	217	106	14	281	3.6	8.1	0	0	0	0	0	0	0	0	0	1	0	0	0	0	0	0	0	0
C1543	57.4493	1	2	1	1	99	349.21	15.4	5	1	3	1	0	119	18.9	29.3	37	55	172	50.9	24.5	8.2	75	46.6	61.2	219	61	81.4	108	10	28.7	1	1	0	0	0	0	0	0	0	0	0	0	0	0	0	1	0	0
C1386	49.4055	1	1	1	0	6.47	210.02	15.4	4	1	3	1	0	231	15.9	17.2	21	54	193	46.8	12.6	4.4	34	50.7	19.6	213	73	21.2	285	2.6	6.4																0
C1271	54.6027	1	1	1	0	9.09	214.05	15.4	4	1	3	1	0	158	15.1	25.7	575	59	194	47.1	9.5	3.6	706	52.2	15.6	161	74	23	240	4.5	8.7																0
C1237	62.6027	1	1	1	0	8.95	269	15.4	4	1	3	1	0	197	234.4	172.1	241	104	221	48.9	22.5	9	19	50.5	9.3	181	80	19.2	152	4.4	13.5																0
C1583	63.1781	1	1	1	0	6.7	355.17	15.4	4	1	3	1	0	161	18.1	24.7	56	52	157	47.3	15.5	5.5	90	46.7	20.5	149	61	30.2	138	3.4	7.1																0
C1444	62.6274	1	1	1	0	99	357.83	15.4	4	1	3	1	0										31	45.4	9	185	87	26.1	156	7.5	17																0
C1184	57.0603	1	1	1	0	62.15	371.77	15.4	4	1	3	1	0	175	29.1	30.2	171	108	224	43.6	6.8	3.1	159	45.3	20.6	266	121	31	174	4.3	8.6																0
C1505	64.5342	2	1	1	1	99	353.34	15.4	4	1	3	1	1	175	16.4	23.5	42	98	221	46.1	12	4.7	58	47.5	16.6	240	137	21.3	184	3	6																0
C1521	63.011	2	0	0		0.41	34.31	15.4		1	3	1	0	327	9.4	22	42	144	306	47.1	4.2	1.5	46	45.6	13.3	165	222	14.9	320	3.2	8.3
C1791	59.9836	1	2	1		65.18	292.62	15.5	4	1	3	1	0										13	49.7	17.4	164	69	21.1	203	4.8	11.5	1	0	0	0	0	0	0	0	0	0	0	0	0	0	0	0	0	0
C1637	56.9342	1	2	1		18.78	372.38	15.5	2	1	3	1	0	169	58.9	46.5	59	96	201	50.7	30.6	8	36	48.9	25.1	160	91	30.2	141	8.3	26.4	1	1	0	0	0	0	0	0	1	0	0	0	0	0	0	0	0	0
C1612	62.8959	2	2	1	0	53.48	310.23	15.5	4	1	3	2	0	239	16.2	22.9	25	89	230	46.8	10.4	3.8	21	45.6	15.4	294	109	24.6	262	3.5	8.8	0	0	0	0	0	0	0	0	0	0	0	0	0	1	0	0	0	0
C1846	50.3397	1	2	1	0	99	361.93	15.5	4	1	3	1	0	251	36.4	30.8	88	92	148	50.8	13.2	6.6	80	50.1	18.7	148	99	27.5	245	4.6	10.6	0	0	0	0	0	1	0	0	0	0	0	0	0	0	0	1	1	0
C1787	67.7863	1	2	1	0	99	375.47	15.5	4	1	3	1	0	250	11.7	34.8	27	97	260	53.5	20.3	6	22	50.5	10.7	201	99	28.1	249	4.4	12.2	0	1	0	1	0	0	0	0	0	1	0	0	0	0	0	0	0	0
C1641	59.9123	2	1	1	0	10.06	195.38	15.5	4	1	3	1	0	234	27.1	35.4	38	55	252	48	9.5	3.9	45	45.9	22.8	202	65	27.7	183	2.8	6.9	0	0	0	0	0	0	0	0	0	0	0	0	0	0	0	0
C1282	66.8575	1	2	1		34.62	308.65	15.6	4	1	3	1	0	144	18.1	24.3	24	82	210	50.7	16.9	5.8	22	52	20.8	308	86	30.2	217	5.8	18.2	0	0	0	0	1	0	0	0	0	0	0	0	0	0	0	0	0	0
C1395	64.1507	2	2	1		99	363.99	15.6	4	1	3	1	0	176	8.3	20	17	100	200	45.5	9.1	3.2	18	46.4	10.5	213	109	24.4	151	2.4	5.8	0	1	0	0	0	0	0	0	0	0	0	0	0	0	0	1	0	0
C1387	70.5205	1	2	1		14.38	368.4	15.6	4	1	3	1	0	164	12.5	22.3	38	82	229	45.9	10.7	4.5	33	49.5	10.9	223	91	21.4	184	4.3	10.6	0	0	0	0	0	0	0	0	0	1	0	0	0	0	0	0	0	0
C1268	73.7589	1	2	1		99	404.21	15.6	4	1	3	1	0	185	20.8	21.9	118	105	264	49.6	10.8	4.7	106	48.7	16.4	244	119	22.9	203	3.3	6.4	1	0	0	1	0	0	1	0	0	0	0	0	0	0	0	0	0	0
C1267	76.2329	2	2	1	0	1.19	26.06	15.6	4	1	3	1	0	195	12.4	23	42	158	273	47.8	7.4	3	58	48.3	10.5	249	152	21.3	193	2.6	5.1	1	1	0	0	0	0	0	0	0	0	0	0	0	0	0	0	0	0
C1366	62.1945	2	2	1	0	2.6	44.55	15.6	4	1	3	1	0	201	14.9	21.1	15	76	200	47.6	10.2	4.2	9	50.9	10	195	74	19.4	203	4.1	12.3	0	0	0	0	1	0	0	0	0	0	0	0	0	0	0	1	1	0
C1243	60.663	1	2	1	0	12.56	188.58	15.6	4	1	3	1	0	110	25.3	31.8	131	100	239	47.6	34	13.1	284	47.4	19.9	251	98	36.7	138	6.3	17.2	0	1	0	0	0	0	0	0	0	1	0	0	0	0	0	0	0	0
C1941	45.6274	2	2	1	0	48.6	284.35	15.6	3	1	3	1	0										19	46.7	8	154	56	12.4	253	3.4	8.4	0	0	0	0	0	0	0	0	0	1	0	0	0	0	0	1	0	0
C1247	61.0192	1	2	1	0	15.55	290.86	15.6	4	1	3	1	0	171	45.8	31	49	146	235	49.2	18.3	7	45	45.7	20.8	225	181	21.7	198	4	9.1	0	1	0	0	0	0	0	0	0	0	0	0	0	0	0	0	0	0
C1938	71.611	1	2	1	0	22.79	321.33	15.6	2	1	3	2	1	182	45.2	47.5	20	55	201	44.7	16.8	6.3	24	40.8	15	179	53	24.3	127	4.8	10.8	1	0	0	0	0	0	0	0	0	0	0	0	0	0	0	1	0	0
C1396	70.9342	1	2	1	0	6.98	354.25	15.6	4	1	3	1	0	94	34.9	31.8	18	45	201	47.1	23.5	8	19	49.7	27	229	73	24.7	142	4.4	12	0	0	0	0	0	0	0	0	0	0	0	0	0	1	0	0	0	0
C1413	68.4658	2	2	1	1	14.89	221.25	15.6	4	1	3	1	0	181	17.2	29.7	10	86	375	46.7	13	3	30	49.9	15.1	216	119	21.4	215	3.6	8.8	0	0	0	0	1	0	0	0	0	0	0	0	0	0	0	1	1	0
C1957	60.663	1	2	1	1	16.33	314.1	15.6	2	1	3	2	0	207	17.3	54.7	20	76	202	45.5	17.2	7.2	18	47.5	17.9	194	76	44.2	163	7.4	22.8	1	1	0	0	0	0	0	0	0	0	0	0	0	1	0	0	0	0
C1242	60.1753	1	2	1	1	27.44	317.15	15.6	4	1	3	1	0	160	20.1	44.4	81	78	183	48.3	10	5	119	43.5	24.7	338	73	57	133	5.1	9.6	1	0	0	1	0	0	0	0	0	0	0	0	0	0	0	0	0	0
C1382	58.7973	1	1	1		1.94	58.35	15.6	1	1	3	1	0	163	30.5	24.9	26	76	221	47.3	13.9	6.2	29	44.8	41	214	99	33	173	5.1	13.1	0	0	0	0	0	0	0	0	0	0	0	0	0	0	0	1	1	0
C1371	49.8164	1	1	1	0	4.12	107.33	15.6	4	1	3	1	0	150	17.4	24.1	31	58	202	48.7	13.8	5.4	38	47.7	16	205	63	26	183	4.1	10.8																0
C1277	63.0877	1	1	1	0	4.89	161.59	15.6	4	1	3	1	0	208	20.9	17.8	18	71	168	46.7	12	5.1	17	47.8	18.1	176	96	16.4	222	3.6	9.9																0
C1209	60.1151	2	1	1	0	34.74	297.8	15.6	5	1	3	1	0	111	97	115.4	45	263	196	43.1	11	5.4	14	47.1	11.1	163	256	23	107	2.9	6.1	0	0	0	0	0	0	0	0	0	0	0	0	0	0	0	0	0	0
C1918	71.3205	2	0	0		1.57	20.37	15.6		1	3	1	0	240	10.6	19.6	16	70	213	47	8.5	2.6	16	48.5	10.3	203	71	16.3	250	3.4	10
C1638	52.2712	2	2	1		3.7	84.92	15.7	5	1	3	1	0	230	10.2	17.7	13	71	174	50.8	6.5	2.6	12	49.9	17.7	167	87	19.9	200	3.2	9.2	1	1	0	0	0	0	0	1	0	0	0	0	0	0	0	1	0	0
C1533	60.0712	2	2	1		42.6	230.82	15.7	3	1	3	1	1	188	33.9	43.2	15	95	310	45.9	9.5	2.6	15	46	25.4	237	76	43	189	5.3	14.4	1	0	0	1	1	0	0	0	1	0	0	0	0	0	0	1	1	0
C1576	55.7836	1	2	1		10.01	257.56	15.7	5	1	3	1	0	158	16.4	22.4	15	59	185	48.8	27.4	10.2	19	47.7	22.1	169	73	24.8	192	8.8	25.6	1	1	0	0	0	0	0	0	0	0	0	0	0	0	0	0	0	0
C1849	52.1945	2	2	1		99	387.73	15.7	3	1	3	1	0	217	18.7	26.6	12	59	277	43.6	7	3.1	9	43.8	14.7	242	60	25.3	165	3.7	8.5	1	0	0	0	0	0	0	0	0	0	0	0	0	0	0	0	0	0
C1581	52.537	2	2	1		99	470.93	15.7	3	1	3	1	0										34	44.9	14.9	172	66	18.1	244	3.9	12.6	1	1	0	1	0	0	0	0	0	1	0	0	0	0	0	0	0	0
C1639	60.4795	1	2	1	0	7.11	133.2	15.7	3	1	3	1	0	218	16.6	19.7	30	85	207	50.9	9.8	4	51	49	18	193	102	20.1	195	5.1	11.5	1	0	0	0	0	0	0	0	0	0	0	0	0	0	0	0	0	0
C1573	64.1425	1	2	1	0	5.01	172.4	15.7	5	1	3	1	0	178	24.5	20.7	40	91	221	47.8	7.2	3	47	48.1	31.5	189	89	27.2	244	2.6	5.1	1	1	0	0	1	0	0	0	0	1	0	0	0	0	0	0	0	0
C1605	59.4658	1	2	1	0	7.32	185.36	15.7	4	1	3	2	0	231	30.4	30.1	49	59	177	46.7	21.6	6.5	52	47.1	31.3	186	61	29.9	234	4.5	14.5	1	0	0	0	0	0	0	0	0	0	0	0	0	0	0	0	0	0
C1510	59.8055	1	2	1	0	29.92	214.46	15.7	2	1	3	1	0	238	12.3	27	20	61	206	50.8	13.7	4.8	40	54.8	10.8	230	70	28.6	295	9	23.2	1	0	0	0	0	0	0	0	0	0	0	0	0	0	0	0	0	0
C1383	68.1425	2	2	1	0	4.7	229.31	15.7	4	1	3	2	0	288	12.3	19.3	22	72	185	46.4	11	3.7	20	47.7	16.4	190	104	27	308	4.6	12.7	1	1	0	0	0	0	0	0	0	0	0	0		0	0	0	0	0
C1486	58.4822	1	2	1	0	7.71	232.5	15.7	5	1	3	1	0	213	13.5	18.9	18	76	190	48.9	10.6	4	18	48.4	16.5	176	69	19.4	217	3.9	9.7	1	0	0	0	1	0	0	0	0	1	0	0	0	0	0	0	0	0
C1440	59.1178	2	2	1	0	39.53	251.23	15.7	4	1	3	1	0	307	12.6	19.7	10	56	245	49.1	13.7	4.1	10	48.3	10.8	197	74	16	265	6.4	18.8	0	0	0	0	0	0	0	0	1	0	0	0	0	0	0	0	0	0
C1515	64.4548	1	2	1	0	99	317.29	15.7	4	1	3	1	0	252	19	24.7	19	77	188	48.8	9.5	4.8	19	49.5	23.4	211	66	41.1	243	6.2	17.7	0	0	0	1	0	0	0	0	0	0	0	0	0	0	0	0	0	0
C1514	51.6411	2	2	1	0	68.75	321.97	15.7	4	1	3	1	0	189	10.4	16.3	14	42	191	48.7	10.6	3.4	18	52.4	18.3	235	62	26.4	200	3.8	8.9	0	1	0	1	0	0	0	0	0	0	0	0	0	0	0	0	0	0
C1829	67.337	2	2	1	0	66.26	326.13	15.7	4	1	3	1	0	231	34.5	36.6	25	98	210	46.2	8.5	3.2	12	46.2	9.2	201	113	15	224	3.3	7.6	0	0	0	0	0	0	0	0	0	0	0	0	0	1	0	0	0	0
C1694	53.474	2	2	1	0	99	330.73	15.7	4	1	3	3	0	240	25.8	21.2	25	84	219	46.3	9.5	3.5	19	45.5	16.3	223	79	17.2	210	4.6	12.2	0	1	0	0	0	0	0	0	0	0	0	0	0	1	0	0	0	0
C1816	61.137	1	2	1	0	99	332.83	15.7	3	1	3	1	0	495	23.7	23.5	23	85	236	52.9	10.5	3.7	32	51.6	24.3	211	81	17.4	434	3.1	7.5	0	1	0	0	0	1	0	0	0	0	0	0	0	0	0	0	0	0
C1431	49.0055	2	2	1	0	99	333.89	15.7	4	1	3	1	0	241	10.9	19.1	9	102	164	46.2	5.9	2.3	10	47.9	16.2	179	98	20.5	235	2.7	6.1	1	0	0	0	0	0	0	0	0	0	0	0	0	0	0	0	0	0
C1534	62.7836	1	2	1	0	99	345.09	15.7	4	1	3	1	0	153	21.3	21.9	39	87	191	50	6.7	2.7	15	48.1	14.4	184	88	28.5	132	5.2	14.4	1	0	0	1	1	0	0	0	1	0	0	0	0	0	0	1	1	0
C1575	52.4849	1	2	1	0	99	357.95	15.7	4	1	3	1	0										30	50.8	13.8	201	76	24.7	267	3.7	10.7	1	0	0	0	0	0	0	0	0	0	0	0	0	1	0	0	0	0
C1447	61.0877	2	2	1	0	99	363.87	15.7	2	1	3	1	0	263	27.8	23.6	31	117	227	48.9	8.3	3.1	26	48.5	25.7	305	88	24	280	2.8	5.2	0	0	0	0	0	0	0	0	0	0	0	0	0	1	0	1	0	0
C1512	64.011	1	2	1	0	99	367.5	15.7	4	1	3	1	1	157	17.6	18	33	124	200	51.9	17.6	5.9	72	52.8	23	184	104	21.9	153	6.1	16.2	1	0	0	0	1	0	0	0	1	0	0	0	0	0	0	0	0	0
C1556	63.0274	1	2	1	0	99	369.59	15.7	1	1	3	1	1	211	26.1	25.8	37	122	241	50.7	16.9	7.7	96	52.6	30.9	270	116	27.8	179	12.8	30	1	0	0	0	0	0	0	0	0	0	0	0	0	1	0	1	0	0
C1484	66.7123	2	2	1	0	18.46	404.71	15.7	4	1	3	1	0	214	25.5	37.5	30	72	613	47.3	13.2	4	22	47.7	13.5	160	93	22.7	235	4	11.3	1	0	0	0	0	0	0	0	0	0	0	0	0	0	0	1	1	0
C1706	66.5123	1	2	1	0	99	407.88	15.7	3	1	3	1	0	207	28.1	31.1	17	73	161	43.7	14.4	5.7	13	45.6	25.9	172	73	34.7	182	9.2	22.1	0	0	0	0	1	0	0	0	0	0	0	0	0	0	0	0	0	0
C1578	56.3096	2	2	1	1	5.96	127.34	15.7	4	1	3	3	0										25	48.3	14.6	212	123	27.7	221	3.9	10.3	1	0	0	0	0	0	0	0	0	1	0	0	0	1	0	1	1	0
C1560	50.8356	1	2	1	1	14.7	190.75	15.7	4	1	3	1	0	199	15	24.6	16	77	162	44.7	13	5.8	15	45.2	11.9	179	75	20.7	200	5.4	11.3	1	0	0	0	0	0	0	0	0	1	0	0	0	1	0	0	0	0
C1817	61.1726	2	2	1	1	29.19	244.66	15.7	3	1	3	1	0	195	9.8	16.7	16	103	178	44.5	9	2.9	37	46	17.5	199	112	18.7	191	3.8	9.2	0	1	0	0	0	1	0	0	0	0	0	0	0	0	0	0	0	0
C1561	58.5342	1	2	1	1	11.87	251.32	15.7	4	1	3	1	0	220	15.5	29.5	16	72	687	47	10.5	3.2	14	45.4	11.5	160	73	16	219	4.4	11.4	0	0	0	0	0	0	0	0	0	0	0	0	0	1	0	0	0	0
C1799	52.1699	1	2	1	1	47.44	288.42	15.7	4	1	3	1	0	367	30	25.4	24	90	184	50.3	9	3.9	21	47.6	20.7	223	85	26.7	262	5.3	14.7	0	0	0	0	1	0	0	0	0	0	0	0	0	0	0	0	0	0
C1577	57.2767	2	2	1	1	18.02	291.08	15.7	5	1	3	1	0	207	9	18.3	8	116	266	43.7	10.2	3.2	9	45.9	24.3	202	99	26.8	185	4.7	11.8	1	1	0	0	0	0	0	0	0	0	0	0	0	0	0	0	0	0
C1767	48.9205	1	2	1	1	39.84	294.6	15.7	4	1	3	1	0	139	149.4	63.4	54	63	200	50.2	13.1	5.3	13	46.8	13.5	154	58	12.4	201	4.6	12	0	1	0	0	0	0	0	0	0	0	0	0	0	0	0	1	0	0
C1698	61.9096	1	2	1	1	99	371.06	15.7	3	1	3	1	0	144	21.2	26.3	81	84	161	47.2	12.1	5.1	77	44.9	19.3	172	96	29.1	107	6.2	15.7	0	0	0	1	0	0	0	0	0	0	0	0	0	0	0	1	0	0
C1634	66.9041	2	1	1		1.36	41.05	15.7	4	1	3	1	0	188	18.6	29.6	17	119	233	47.5	15	6.8	15	46.1	15.2	212	135	26.8	168	6	14.8	0	0	0	0	0	0	0	0	0	0	0	0	0	0	0	0
C1659	64.7452	1	1	1	0	0.3	11.64	15.7	2	1	3	1	1	120	78.6	86.9	214	101	215	40.2	26.3	12.8	124	41.7	16.1	195	84	19.9	135	7.4	12	0	0	0	0	0	0	0	0	0	0	0	0	0	0	0	0
C1777	50.2137	1	1	1	0	9.48	87.25	15.7	4	1	3	1	0	157	31.7	32.3	40	87	337	51	13.8	4	42	48.2	46.6	217	90	29.8	173	5.2	14.2																0
C1693	57.063	1	1	1	0	10.48	168.64	15.7	4	1	3	1	0	208	66.7	67.4	41	89	210	45.2	17.6	7.8	38	43.5	72.5	193	78	86.7	184	9.7	22.9																0
C1699	67.4247	1	1	1	0	15.33	188.39	15.7	4	1	3	1	0	137	34.2	28.5	41	71	174	48.3	18.1	6.4	44	46.4	10	156	78	15.4	209	6.5	16.5																0
C1569	59.263	1	1	1	0	22.78	248.47	15.7	4	1	3	1	0	193	16.4	29.2	122	67	167	45.3	12.3	6.6	224	49.1	12.4	172	76	28.9	215	6.5	11.5																0
C1635	68.0466	1	1	1	0	99	362.65	15.7	4	1	3	1	0	223	35.4	45.1	21	82	236	47.7	11.7	4.7	33	46.1	36.7	208	130	37.8	190	5.5	12.8	0	0	0	0	0	0	0	0	0	0	0	0	0	0	0	0
C1384	53.8849	2	1	1	0	32.09	370.96	15.7	4	1	3	2	0	129	12	19.5	13	62	200	49.4	7.2	3.2	12	50.8	19.7	230	83	20.3	174	3.2	7.3																0
C1766	47.2849	2	1	1	1	41.3	332.24	15.7	3	1	3	1	0	164	19.7	20.2	21	72	189	45.1	10.7	3.7	11	47.4	12.9	198	58	20.4	177	4.5	11.2	0	0	0	0	0	0	0	0	0	0	0	0	0	0	0	0
C1546	52.7288	1	0	0		0.69	15.08	15.7		1	3	1	0	114	21	18.2	14	65	162	46.3	7.8	3.4	18	50	19.4	177	92	19.3	155	6.6	19.8
C1196	49.074	1	2	1		27.47	271.72	15.8	5	1	3	2	1	139	30.5	34.5	37	90	263	47.3	22.9	7.8	29	48.3	24	270	95	27.8	213	4.2	10.9	1	0	0	0	0	0	0	0	0	0	0	0	0	0	0	0	0	0
C1916	60.0192	1	2	1		16.41	303.25	15.8	4	1	3	3	1	162	17.3	27	23	62	174	45.7	8.1	3.6	38	48.5	37.7	151	50	33.4	183	6.4	13.8	0	1	0	0	0	0	0	0	0	1	0	0	0	0	0	1	0	0
C1240	65.0247	1	2	1		99	364.23	15.8	4	1	3	1	0	206	19.3	22.2	20	65	224	47.1	11.5	3.9	32	49.1	14.3	212	75	21.6	185	4.5	12	1	1	0	0	1	0	0	0	0	0	0	0	0	0	0	0	0	0
C1199	64.5479	1	2	1	0	0.71	11.56	15.8	5	1	3	1	0	182	22.6	32.6	44	54	316	47.6	7.3	3.4	27	50.9	14	201	56	21.5	300	5.8	13.8	1	0	0	0	0	0	0	0	0	0	0	0	0	0	0	0	0	0
C1814	52.7973	1	2	1	0	1.97	70.97	15.8	4	1	3	3	1	190	24.7	24.9	31	83	197	48.5	10.8	4.1	376	43.2	547.6	263	116	497.2	130	19.1	26	1	0	0	0	0	0	0	0	0	1	0	0	0	0	0	1	0	0
C1206	67.7781	2	2	1	0	11.08	230.85	15.8	4	1	3	1	0	138	14.6	20.1	24	117	204	46.1	3.5	1.5	43	49.9	11.4	210	124	22.3	159	4.1	8.1	1	0	0	0	1	0	1	1	0	0	0	0	0	0	0	1	1	0
C1229	62.9452	1	2	1	0	10.66	234.06	15.8	3	1	3	1	0	261	29.3	28.9	15	78	325	48.3	10.8	4.1	24	48.5	20.9	210	95	23.1	285	3.6	9.3	0	0	0	0	0	0	0	0	0	0	0	0	0	1	0	0	0	0
C1214	69.5699	1	2	1	0	6.57	274.16	15.8	5	1	3	1	0	129	15.2	24.2	10	66	209	45.3	20.5	8.6	10	45.8	11	192	75	17.9	118	6.4	14.7	0	0	0	0	1	0	0	0	0	0	0	0	0	0	0	0	0	0
C1942	58.2575	2	2	1	0	39.52	276.06	15.8	4	1	3	1	0										95	46.3	43.5	372	218	71.2	252	3	7.5	1	0	0	0	0	0	0	0	1	0	0	0	0	0	0	1	1	0
C1891	67.1479	1	2	1	0	14.33	300.59	15.8	4	1	3	1	0	215	22.7	27.6	15	57	220	43.7	24.5	8	15	49.6	13.9	154	56	17.8	178	10.6	33	0	0	0	0	0	0	0	0	0	0	0	0	0	1	0	0	0	0
C1198	55.8548	1	2	1	0	99	312.48	15.8	3	1	3	1	0	206	20.4	36.3	32	74	364	48.6	23.5	4.9	29	49.2	13.8	219	89	25.1	171	4.3	12.4	0	0	0	0	1	0	0	0	0	0	0	0	0	0	0	0	0	0
C1272	67.3808	1	2	1	0	9.87	334.12	15.8	4	1	3	1	0	193	41.6	52.2	42	64	259	41.5	9.1	3.6	450	46.7	54.8	291	108	76.6	236	3.9	8.4	0	0	0	0	1	0	0	0	0	0	0	0	0	0	0	0	0	0
C1262	68.4	1	2	1	0	46.17	335.03	15.8	4	1	3	1	0	164	25.5	47.3	26	106	664	53.6	13.8	2.4	17	49.4	13.3	161	121	21.7	176	5.7	18.9	1	0	0	0	0	0	0	0	0	0	0	0	0	1	0	0	0	0
C1220	67.0411	1	2	1	0	99	366.48	15.8	3	1	3	1	0	144	18.4	20.5	21	87	198	44.3	10.3	4.2	18	47.9	18.5	208	70	24.1	141	5.3	12.1	1	1	0	0	0	0	0	0	0	0	0	0	0	0	0	1	0	0
C1227	57.7123	1	2	1	1	11.33	290.46	15.8	5	1	3	1	0	207	21.5	22.8	22	73	193	48.6	9	2.8	24	50.5	14.7	176	76	18.3	241	3.2	6.7	1	1	0	1	1	0	0	0	0	1	0	0	0	0	0	1	1	0
C1188	65.7863	1	1	1	0	26.65	318.01	15.8	4	1	3	1	0	185	25.9	19.6	29	73	193	51.9	8.7	3.3	20	49.5	24.7	395	89	30.4	273	2.6	6.9																0
C1208	65.926	1	1	1	0	12.36	359.95	15.8	4	1	3	1	0	197	44.2	35.9	363	82	201	48.2	10.5	4.5	456	46	53.6	242	81	43.3	194	4	8.5																0
C1934	54.9233	1	1	1	1	4.16	42.66	15.8	2	1	3	1	0	258	38.4	42.6	11	79	276	45.1	6.8	2.7	14	44.9	26.1	178	72	31.8	275	2.9	8.1	0	0	0	0	0	0	0	0	0	0	0	0	0	0	0	0
C1662	68.0438	1	2	1		1.33	79.22	15.9	4	1	3	1	0	225	18.4	21.7	26	85	276	47.2	9.8	4.3	20	48.6	13.2	191	99	18.3	221	6.3	16.7	0	0	0	0	1	0	0	0	0	0	0	0	0	0	0	0	0	0
C1797	57.0137	1	2	1		3.91	92.4	15.9	4	1	3	1	0	221	15.2	15.9	28	80	150	47.5	7.6	2.7	20	47.2	13.8	167	88	15.9	240	3.7	10.5	0	0	0	1	0	0	0	0	1	0	0	0	0	0	0	0	0	0
C1971	67.8411	1	2	1		11.22	148.63	15.9	4	1	3	1	0	275	22.3	17.3	36	60	169	49.4	9	3.1	24	52.9	12.5	145	61	14.1	225	3.9	14.1	1	0	0	0	0	0	0	0	0	0	0	0	0	0	1	1	1	0
C1964	60.9973	1	2	1		4.52	153.71	15.9	5	1	3	1	1	226	18.4	24.6	34	119	220	49	15.5	6	124	52.3	17	228	114	28.8	208	5.9	14.8	0	0	0	1	1	0	0	0	0	0	0	0	0	0	0	0	0	0
C1432	48.8685	2	2	1		16.51	182.04	15.9	4	1	3	2	0	147	19.7	22.5	10	43	161	46.9	28.2	8.4	9	46.3	13.5	148	45	15.4	126	5.4	16.3	0	1	0	0	0	0	0	0	0	0	0	0	0	0	0	0	0	0
C1883	54.863	1	2	1		24.21	189.09	15.9	3	1	3	1	0	220	44.3	80.7	417	99	197	46.8	10.9	5.8	368	46.7	28.2	182	84	58.3	158	7.2	12.9	1	0	0	0	0	0	0	0	1	0	0	0	0	0	0	1	1	0
C1903	65.2767	1	2	1		14.59	200.18	15.9	3	1	3	1	0	181	18.7	36.9	15	128	241	41.7	10.7	4.9	27	41.6	9.1	203	96	19.3	184	6.1	12.4	1	0	0	0	0	0	0	0	1	0	0	0	0	0	0	0	0	0
C1998	53.0658	1	2	1		0.04	249.43	15.9	4	1	3	1	0	207	17.9	19.9	19	93	186	48.3	9.1	2.9	17	46.2	20.1	200	96	22.4	166	2.1	6.1	1	1	0	0	1	1	0	0	1	1	0	0	0	0	0	0	0	0
C1851	52.537	1	2	1		33.71	275.63	15.9	4	1	3	1	0	367	20	28.3	27	52	215	48.9	12.4	4.3	34	49.3	45.5	166	62	36.7	364	3.3	9.2	1	0	0	0	1	0	0	0	0	0	0	0	0	0	0	0	0	0
C1310	53.5205	1	2	1		31.87	281.26	15.9	4	1	3	1	0	303	17.8	47.5	31	62	665	50.1	12.2	1.4	58	52.5	15.2	190	99	15.2	302	2.4	4.7	1	0	0	0	1	0	0	0	0	0	1	1	0	0	0	1	0	0
C1952	56.0493	1	2	1		41.05	293.09	15.9	1	1	3	1	0	224	19.8	20.4	26	67	212	47.6	12.8	4.5	37	52.9	17.5	205	74	20.6	237	5.6	15.6	1	0	0	0	0	0	0	0	0	1	0	0	0	0	0	0	0	0
C1986	52.6466	1	2	1		2.16	308.04	15.9	3	1	3	1	0	208	16	18	25	59	218	45.2	9.1	3.1	28	50.7	18.4	205	62	22.7	191	3.5	10.9	0	0	0	0	0	1	0	0	0	0	0	0	0	0	0	0	0	0
C1757	45.8164	2	2	1		34.58	312.49	15.9	4	1	3	1	0	297	14.6	21.5	10	81	168	47.9	16.7	5.8	26	49.6	49.5	166	94	44.6	273	4.7	13.7	0	0	0	0	0	0	0	0	0	1	0	0	0	0	0	0	0	0
C1297	63.337	2	2	1		21.68	317.84	15.9	4	1	3	1	0	233	71	53.6	93	67	179	43.9	13.4	5.5	35	40.3	89.5	217	61	62.9	194	5	13.6	0	0	0	0	0	0	1	0	0	1	0	0	0	0	0	0	0	0
C1504	58.8849	1	2	1		99	335.57	15.9	5	1	3	1	0	255	23.7	23.3	22	75	227	49.2	11	3.6	22	48.8	26.9	170	77	24.4	222	4.4	12.3	1	0	0	0	1	0	0	0	0	0	0	0	0	0	0	0	0	0
C1392	52.0849	2	2	1		99	351.36	15.9	4	1	3	1	0	381	14.7	22	9	75	305	43.8	9.6	2.8	23	45.7	19.7	177	89	20.2	360	3	8.7	1	0	0	0	1	0	0	0	0	0	0	0	0	0	0	0	0	0
C1376	51	1	2	1		59.92	355.34	15.9	4	1	3	1	0	138	17.5	22.9	45	84	210	50.3	16.3	5.4	47	49.4	29.8	194	93	26.7	197	5.2	14.2	0	0	0	0	1	0	0	0	0	0	0	0	0	0	0	0	0	0
C1768	55.7644	1	2	1		99	366.49	15.9	4	1	3	1	1	155	18.9	26	14	71	176	51.7	19.3	6.5	13	51.6	20.8	165	74	25.3	154	7.3	19.6	1	1	0	0	0	0	0	0	0	0	0	0	0	0	0	1	0	0
C1770	66.3726	2	2	1		99	372.14	15.9	4	1	3	1	0										24	45.7	16.5	200	149	22.9	215	2.7	7.6	1	1	0	0	0	0	0	0	0	0	0	0	0	0	0	1	1	0
C1335	61.1041	1	2	1		99	379.18	15.9	3	1	3	1	0	287	18.4	19.9	10	81	174	48	12	4	11	49.4	14.2	190	87	19	263	3.7	8.8	1	0	1	0	1	0	0	0	0	1	1	0	0	0	0	1	1	0
C1529	62.8521	2	2	1		78.17	379.52	15.9	4	1	3	1	0	243	36.9	70.3	14	71	350	49.1	9.2	3.7	26	52.3	69.7	271	76	98.4	226	4.8	13.5	0	0	0	0	0	0	0	0	0	0	0	0	0	1	0	0	0	0
C1265	62.6274	1	2	1		13.9	381.85	15.9	4	1	3	1	0	230	23.9	30.5	35	93	222	49	15.3	5.2	52	49.9	15.6	203	98	24.2	243	6.2	14.5	0	0	0	0	0	0	0	0	0	0	0	0	0	0	0	0
C1264	65.9671	2	2	1		99	383.91	15.9	4	1	3	1	1	180	25	31.6	23	85	301	46.3	11.9	4.9	29	51.7	13.7	295	76	26.3	164	4.3	10.5	1	0	0	0	0	0	0	0	0	0	0	0	0	0	0	0	0	0
C1474	60.7288	2	2	1		85.67	392.76	15.9	4	1	3	1	0	186	4.5	19.5	19	69	203	48	7.3	3.2	18	49.4	5.2	199	76	20.6	224	3.3	7.1	1	1	0	1	0	0	0	0	0	1	0	0	0	1	0	0	0	0
C1742	57.4329	1	2	1		99	393.78	15.9	4	1	3	1	0	178	15.6	23.3	21	55	208	48.4	10.6	4	28	45.9	21.3	204	55	19.1	165	3.5	9.5	0	0	1	0	0	0	0	0	0	0	0	0	0	0	0	0	0	0
C1304	68.7589	1	2	1	0	2.11	43.82	15.9	3	1	3	1	0	215	18	24.7	31	106	227	46.1	6.7	2.2	30	47.7	30.7	257	113	33.8	218	3.5	10.6	1	0	0	0	0	0	0	0	0	0	0	0	0	1	0	1	0	0
C1733	60.0932	1	2	1	0	1.25	91.67	15.9	4	1	3	1	0	140	40.2	31.7	16	85	197	53.1	18.3	6.1	13	50.4	36.4	166	100	24.1	136	5.7	14.6	1	0	0	0	0	0	0	0	0	0	0	0	0	0	0	0	0	0
C1756	54.1315	1	2	1	0	11.89	153.87	15.9	4	1	3	1	0	170	39.6	25.1	56	58	145	45.6	9.3	3.6	21	48.5	16.7	177	60	21.2	181	6.4	16	1	0	0	0	0	0	0	0	0	0	0	0	0	0	0	0	0	0
C1987	53.5397	2	2	1	0	99	161.67	15.9	3	1	3	1	0	245	12	17.1	19	70	219	44.3	7.7	2.4	36	49.5	16.1	242	82	19.2	214	3.3	9.2	0	0	0	0	1	0	0	0	0	0	0	0	0	0	0	1	1	0
C1429	50.3479	2	2	1	0	14.56	189.37	15.9	4	1	3	1	0	164	11.8	16.6	16	79	171	46.3	6.9	2.5	18	47.4	12.1	168	85	18.9	162	2.3	4.9	1	0	0	0	0	0	0	0	0	0	0	0	0	0	0	1	0	0
C1738	62.2548	1	2	1	0	10.93	189.52	15.9	4	1	3	1	0	141	35	34.5	95	70	226	43.1	8.2	3.8	29	46.9	15.9	199	75	25.9	160	4.7	10.6	0	0	0	0	0	0	0	0	0	1	0	0	0	0	1	0	0	0
C1666	49.6849	1	2	1	0	5.31	191.73	15.9	4	1	3	1	0	138	10.4	19.5	18	64	214	49.6	11.7	4.7	19	49.4	14.4	199	67	21.8	164	5.6	15.8	1	0	0	0	1	0	0	0	0	0	0	0	0	0	0	0	0	0
C1943	54.5315	1	2	1	0	4.83	196.98	15.9	4	1	3	1	0	202	22.2	28.1	84	91	195	44.9	21.6	7.5	58	49.5	11.9	170	92	17.2	198	6.8	20.2	1	0	0	0	0	0	0	0	0	1	0	0	0	0	0	1	1	0
C1343	54.1014	1	2	1	0	21.08	240.5	15.9	4	1	3	1	0	166	36.1	33.4	213	57	191	51.4	17.6	6.4	115	50.6	35.8	171	58	28	190	6.5	15	0	1	0	0	0	0	0	0	0	0	0	0	0	0	0	0	0	0
C1280	65.9699	1	2	1	0	7.8	242.02	15.9		1	3	1	0	224	32.9	26.9	59	105	198	52.7	12.8	4.8	39	50.1	17.7	216	78	21.1	212	4.9	14.5	0	1	0	0	0	0	0	0	0	0	0	0	0	0	0	0	0	0
C1331	61.5644	2	2	1	0	37.93	250.08	15.9	4	1	3	1	0	328	11.3	15	20	91	169	46.3	5.8	2.4	23	48.4	16.7	185	116	17.7	409	2.2	5.3	1	1	0	1	1	0	0	0	0	0	0	0	0	0	0	0	0	0
C1321	55.2795	2	2	1	0	50.13	253.49	15.9	4	1	3	1	0	317	35.5	24	97	111	188	50.5	9.9	3.6	68	50.6	28.5	166	108	24.7	336	3.5	7.8	1	0	0	1	1	0	0	0	0	0	0	0	0	0	0	0	0	0
C1680	71.7425	1	2	1	0	12.28	271.88	15.9	2	1	3	1	0	227	23.7	30.3	85	57	244	48.6	6.7	3	54	50.8	16.2	246	71	33.6	233	4.4	7.7	0	1	0	0	0	0	0	0	1	0	0	0	0	0	0	0	0	0
C2008	66.5671	1	2	1	0	8.53	287.12	15.9	4	1	3	1	0	170	17.4	23.7	12	72	205	49.5	9.1	3.3	10	52.2	12.8	212	73	20.6	169	4.8	15	0	0	0	0	0	0	0	0	0	0	0	0	0	1	0	0	0	0
C1795	58.0356	2	2	1	0	50.2	287.95	15.9	4	1	3	1	1	342	11.9	17.8	18	121	202	46.1	4.5	1.4	19	44	14.7	149	105	16.3	343	2.1	5.1	0	0	0	0	0	0	0	0	0	1	0	0	0	0	0	0	0	0
C1755	66.7288	2	2	1	0	47.8	288.14	15.9	4	1	3	1	0	152	33	27.4	30	118	185	47.9	7.1	3.2	20	46.1	23.7	211	129	19.4	125	3.2	6.5	0	0	0	0	0	0	0	0	1	0	0	0	0	0	0	0	0	0
C1984	65.8329	2	2	1	0	0.42	291.59	15.9	3	1	3	1	0	236	9.3	16	16	101	227	49.3	6.6	2.6	18	51.3	9.2	208	87	13.8	247	2.7	7.7	0	1	0	0	0	0	0	0	0	0	0	0	0	0	0	1	1	0
C1542	58.7151	2	2	1	0	99	310.42	15.9	4	1	3	2	0	193	21.5	21.2	17	72	292	46	10	3.9	20	52	13.9	206	67	16.5	208	4.1	12	0	0	0	0	0	0	0	0	0	0	0	0	0	1	0	0	0	0
C1895	54.474	2	2	1	0	9.26	318.99	15.9	1	1	3	1	0										14	48.6	9	184	165	16	175	2.9	5.9	1	1	0	0	0	0	0	0	0	0	0	0	0	0	0	0	0	0
C1850	57.3726	1	2	1	0	86.96	326.45	15.9	3	1	3	1	0	292	16.8	28.8	36	57	215	46.3	15.3	5.5	30	47.3	14.5	143	64	18.1	259	6.6	16.6	1	0	0	0	0	0	0	0	0	0	0	0	0	0	0	1	1	0
C1417	63.1918	2	2	1	0	28.82	327.36	15.9	4	1	3	1	0	378	26.9	25.6	19	71	234	45.9	8.1	4.8	20	49.3	16.3	185	81	20.7	379	4.2	9.2	0	1	0	0	0	0	0	0	1	0	0	0	0	0	0	0	0	0
C1545	61.0603	2	2	1	0	30.47	332.58	15.9	4	1	3	1	0	205	13.3	14.6	8	55	198	49.1	16	5.6	9	48.9	11.9	180	60	16.7	215	5.6	14.9	0	1	0	0	0	0	0	0	0	1	0	0	0	0	0	0	0	0
C1411	58.8932	2	2	1	0	32.98	339.68	15.9	2	1	3	1	1	199	43.3	34.2	16	106	300	44.5	18.9	6.8	14	45	26.2	267	87	26.9	199	6.9	17.9	1	1	0	0	0	0	0	0	0	1	0	0	0	0	0	1	0	0
C1471	59.7918	2	2	1	0	5.23	343.19	15.9	4	1	3	1	0	104	16.6	24.2	13	102	232	48.7	7	2.9	13	50.2	14.8	213	105	21.7	171	3.4	9.1	0	0	0	0	0	0	0	0	1	0	0	0	0	1	0	0	0	0
C1980	60.4301	1	2	1	0	20.3	345.83	15.9	4	1	3	1	0	85	20.2	22.4	42	73	140	43.6	10.5	4.4	246	48.3	37	189	81	41.4	97	7	15.5	0	1	0	0	0	0	0	0	0	0	0	0	0	0	0	0	0	0
C1616	68.4904	1	2	1	0	27.56	349.12	15.9	4	1	3	1	0	190	22.8	33.2	115	127	188	45.2	13.5	5	304	41.6	35.8	218	165	71.9	157	6.3	11.6	0	0	0	0	0	0	0	0	0	0	0	0	0	1	0	0	0	0
C1489	63.4329	1	2	1	0	44.85	352	15.9	4	1	3	1	1										44	49.7	20	217	100	23.9	192	4.3	12.3	1	0	0	0	0	0	0	0	0	0	0	0	0	1	0	0	0	0
C1409	60.5425	2	2	1	0	28.6	353.4	15.9	4	1	3	1	0	187	20.2	19.8	53	92	216	48.7	5.6	2.3	31	43.7	18.2	241	64	20.5	146	2.9	5.1	1	1	0	0	1	0	0	0	0	1	0	0	0	0	0	1	0	0
C1368	53.1205	1	2	1	0	26.15	365.61	15.9	4	1	3	1	0										26	46	24.1	190	92	19.8	239	2.5	4.6	0	1	1	0	0	0	0	0	0	1	0	0	0	0	0	1	0	0
C1451	50.7534	2	2	1	0	99	365.76	15.9	4	1	3	1	0	271	19.3	18.2	15	41	217	43.3	8.6	3.3	22	46.4	16.5	172	51	18.9	267	3.9	8.9	1	1	0	0	0	0	0	0	0	0	0	0	0	0	0	0	0	0
C1558	63.2055	2	2	1	0	99	369.53	15.9	2	1	3	1	0	246	23.4	30.4	29	82	301	47.3	6.6	2.5	24	46.7	17.7	175	114	21.4	232	3.7	9.8	0	0	0	0	0	0	0	0	0	0	0	0	0	1	0	0	0	0
C1475	67.6329	2	2	1	0	76.53	388.88	15.9	4	1	3	1	0	264	26.3	32.4	16	71	298	40.4	6.8	2.4	14	43.5	22.3	274	81	30.7	233	2.8	6.6	1	1	0	0	0	0	0	0	0	0	0	0	0	0	0	0	0	0
C1381	59.1644	1	2	1	0	85.83	389.88	15.9	4	1	3	1	0	221	16.7	25.9	19	59	243	51	13.3	3.8	24	53	17.1	191	71	25.7	192	4.5	13.8	0	1	0	0	1	0	0	0	1	0	0	0	0	0	0	1	1	0
C1367	72.189	1	2	1	0	80.12	392.44	15.9	4	1	3	1	0										17	50.5	11.8	238	98	22.7	160	4.1	11.2	1	1	0	0	1	0	0	1	1	0	0	0	0	0	0	1	1	0
C1843	52.2384	1	2	1	0	99	393.35	15.9	4	1	3	2	1	131	31.6	35.4	36	62	156	42.5	18.3	6.9	22	43.8	24.2	132	69	16.1	138	4.1	8.7	1	0	0	0	0	0	0	0	0	0	0	0	0	0	0	0	0	0
C1472	67.5808	2	2	1	0	1.94	401.78	15.9	4	1	3	1	0	290	14.9	17.7	30	76	221	48.6	11.2	3.5	30	48.7	15.1	188	80	19.7	299	3.7	9.2	0	1	0	0	0	0	0	0	0	0	0	0	0	0	0	0	0	0
C1789	57.5041	2	2	1	1	3.6	48.25	15.9	3	1	3	1	0	269	11.7	17.8	19	144	208	46.9	14	4.5	25	44.5	13.7	179	140	14.7	258	3.2	8.9	0	0	0	0	0	0	0	0	1	0	0	0	0	0	0	0	0	0
C1803	50.2	1	2	1	1	3.94	160.21	15.9	4	1	3	2	0	266	23.1	28.1	64	62	173	49.3	8	2.8	95	47.1	33.4	177	64	33.8	252	2.9	6.2	1	0	0	0	0	0	0	0	0	0	0	0	0	0	0	1	0	0
C1488	65.0219	2	2	1	1	5.85	160.6	15.9	4	1	3	1	0										37	50.3	15.2	197	103	17.8	177	2.2	4.2	0	0	0	0	0	0	0	0	0	0	0	0	0	1	0	1	0	0
C1696	59.8877	2	2	1	1	41.23	256.27	15.9	4	1	3	3	0	221	17.4	22.2	19	103	375	48	18.1	5.4	20	46.1	19.8	208	100	18.8	193	5.3	15.8	1	0	0	0	0	0	0	0	0	0	0	0	0	0	0	1	1	0
C1907	48.2055	1	2	1	1	7.62	264.02	15.9	4	1	3	1	0	202	51.2	46.1	276	137	185	43.4	7.1	3.9	256	46.8	39.6	175	113	31.3	160	3.5	5.6	0	0	0	0	0	1	0	0	0	0	0	0	0	0	0	0	0	0
C1996	59.8712	1	2	1	1	18.89	265.14	15.9	3	1	3	1	0	198	22.1	21.3	18	81	170	45.6	12.8	4.1	33	48.9	26.4	215	94	27.2	200	4.3	9.1	0	1	0	0	0	1	0	0	1	0	0	0	0	0	0	0	0	0
C1324	64.189	2	2	1	1	28.98	299.37	15.9	4	1	3	1	0	152	25.1	27.4	21	116	243	45.4	7.8	3.3	20	47	17.8	199	139	20.4	232	2.3	5.5	1	0	0	0	1	0	0	0	0	0	0	0	0	0	0	0	0	0
C1890	65.0795	2	2	1	1	2.89	303.05	15.9	4	1	3	1	0	192	22.7	20.9	32	60	208	50.1	11.5	4.2	29	47.5	27	166	72	19.2	176	4.8	11.6	0	0	0	0	0	0	0	1	0	0	0	0	0	0	0	0	0	0
C1624	54.7616	1	2	1	1	10.11	310.62	15.9	5	1	3	1	0	153	10.9	22.9	11	70	272	52.7	11	4.3	12	53.7	15.2	265	84	24.5	163	5	12.9	1	0	0	0	1	0	0	0	1	0	0	0	0	0	0	1	1	0
C1433	63.8822	2	2	1	1	99	360.48	15.9	4	1	3	1	0	220	15.2	14.4	19	114	201	44.8	9.8	3.4	28	49.3	11.3	185	143	14.3	211	5.1	13.7	1	0	0	0	1	0	0	0	0	0	0	0	0	0	0	1	1	0
C1334	60.7041	2	2	1	1	25.74	361.78	15.9	4	1	3	1	0	202	21.8	26.8	18	129	263	51.1	13.3	4.4	23	47.5	20	218	119	26.2	212	5.5	15.1	0	1	0	0	0	0	0	0	0	0	0	0	0	0	0	1	1	0
C1735	64.0164	1	2	1	1	99	373.69	15.9	4	1	3	1	0	155	17.6	24.4	20	71	251	50.4	20.7	7.6	20	45.5	16.3	244	59	25.7	132	9.7	21.5	0	0	0	0	1	0	0	0	0	0	0	0	0	0	0	0	0	0
C1715	60.7671	1	1	1		0.79	57.44	15.9	4	1	3	1	0	194	14.7	21.3	39	87	171	44.2	5.1	3	66	45.2	16.2	212	108	19.1	190	3.8	7.4	0	0	0	0	0	0	0	0	0	0	0	0	0	0	0	0
C1910	57.6247	2	1	1		33.08	330.65	15.9	4	1	3	3	1	269	8.5	25.7	13	125	271	45.4	13.3	5.3	14	44.1	7.8	238	111	21.8	259	5.6	14.4	0	0	0	0	0	0	0	0	0	0	0	0	0	0	0	0
C1212	64.9534	1	1	1		99	399.84	15.9	4	1	3	1	0	162	33.6	23.3	54	113	168	52.2	9.7	3.7	42	47.4	29.3	141	125	20	211	2.8	5.8																0
C1950	61.3233	1	1	1	0	2.19	50.56	15.9	4	1	3	1	0	215	12.9	35.6	16	76	297	47	11.1	5.3	18	50.2	10.1	271	79	26.2	221	5.6	14.9																0
C1982	67.926	1	1	1	0	10.55	156.9	15.9	4	1	3	1	1	159	15.6	25.5	14	55	176	40	5.7	2.8	13	47.7	6.9	170	56	16.3	154	5	12.8																0
C1495	58.8767	1	1	1	0	66.94	196.7	15.9	4	1	3	1	0	190	22.4	20.7	18	93	171	50.2	20.9	7.8	23	52.4	22.8	193	85	22.4	182	8.1	21.3																0
C1306	52.5589	1	1	1	0	8.39	221.92	15.9	4	1	3	1	0	164	32.6	29.6	18	67	125	49.7	13.2	4.7	10	50.6	10.1	154	89	19	189	5.6	15.9																0
C1960	52.6904	1	1	1	0	22.93	224.13	15.9	4	1	3	1	0	269	232	172.1	134	82	245	49.1	17	7.7	71	52.6	29.4	259	92	37.4	255	5.1	15.7	0	0	0	0	0	0	0	0	0	0	0	0	0	0	0	0
C1780	54.7562	2	1	1	0	32.52	224.23	15.9	4	1	3	1	0	168	18.1	17.5	28	80	197	45.8	7.1	3.1	16	48.5	9.3	174	62	16	170	4	9	0	0	0	0	0	0	0	0	0	0	0	0	0	0	0	0
C1255	57.3507	1	1	1	0	8.17	234.81	15.9	4	1	3	1	0	122	347.6	165.2	296	75	373	50.3	25.4	9.8	34	51.2	21.5	229	66	19.6	121	7.6	19.4																0
C1754	73.8329	2	1	1	0	0.61	276.93	15.9	4	1	3	1	0	276	8.7	19.7	18	87	238	47.6	6.5	2.6	18	45.4	7.5	222	98	18	267	2.3	4.9																0
C1741	63.0521	1	1	1	0	36.48	291.87	15.9	4	1	3	1	0	255	8.3	21.6	15	44	208	46.5	16.5	8	18	46.1	8	191	40	18.5	259	7	15.9																0
C1390	54.3945	1	1	1	0	19.96	316.28	15.9	4	1	3	1	0	196	36.1	21	46	72	164	45.8	11.9	4.3	31	49.6	28.3	171	75	19	243	4.9	11.9																0
C1997	66.6384	2	1	1	0	2.16	333.31	15.9	4	1	3	1	0	240	16.6	22	23	83	249	45.3	6.8	3.2	12	45.1	12.4	218	47	18.8	218	3.9	9.9																0
C1899	58.674	2	1	1	0	58.87	352.49	15.9	4	1	3	1	0	174	15.6	19.1	29	89	190	45.9	16.7	5.8	20	42.2	14.7	163	80	17.8	168	11.1	32.5	0	0	0	0	0	0	0	0	0	0	0	0	0	0	0	0
C1290	54.7096	1	1	1	0	20.86	379.63	15.9	4	1	3	1	1	172	16	20	18	113	254	48.2	17.1	6.2	35	49.6	26.8	300	96	38.6	119	13	32.4																0
C1461	60.6164	2	1	1	1	19.9	157.79	15.9	4	1	3	1	0	345	12.5	18.6	53	148	230	44.7	5.8	2.3	55	47.8	14.5	158	105	15	275	2.8	5.9																0
C1948	71.7589	1	0	0		0.38	0.85	15.9		1	3	3	0										12	45.3	15.7	151	67	18.1	214	4	8.9
C1822	65.663	2	0	0		0.82	6.95	15.9		1	3	1	0	193	8.2	13.2	15	95	168	45	9.1	3.7	17	45.2	8.1	159	87	14.8	199	3.9	7.7
C1424	58.4219	2	0	0		0.57	19.49	15.9		1	3	1	0	238	25.2	17.5	83	150	222	51	6.5	2.5	45	47.3	17.8	154	116	12.2	268	2.7	7.4
C1838	53.5151	2	2	1		9.54	160.49	16	0.5	1	3	2	1	124	22.5	39.9	23	93	300	47.6	10	4.1	18	47.5	17.1	289	85	32	178	5.1	12.1	0	0	0	1	1	0	0	0	0	1	0	0	0	0	0	1	0	0
C1629	60.0904	1	2	1		11.6	294.36	16	4	1	3	1	0	177	23.1	24.2	42	62	214	51.6	11.8	4.7	48	50.6	32.6	187	74	25.8	168	6.4	17.6	1	0	0	0	0	0	0	0	0	0	0	0	0	0	0	0	0	0
C1716	78.0548	2	2	1		21.28	304.52	16	3	1	3	1	1	135	22.5	31.4	13	60	244	48.5	10.4	3.8	9	47.3	11.5	205	59	21.7	125	4	11.6	0	1	0	0	0	0	0	0	0	0	0	0	0	0	0	1	0	0
C1670	72.7479	2	2	1		99	338.08	16	5	1	3	1	0	165	13.3	24.7	18	122	263	47.2	12	5.2	14	47.1	10.5	234	132	23.8	162	5.2	12.6	1	1	0	0	0	0	0	0	0	1	0	0	0	0	0	1	0	0
C1636	58.211	1	2	1		1.15	345.6	16	3	1	3	1	0	175	13.9	25.4	16	66	249	50.1	21.8	6.9	16	50.4	19.3	186	71	23.4	161	6.1	17.5	0	0	0	0	1	0	0	0	0	0	0	0	0	0	0	0	0	0
C1646	70.4411	1	2	1	0	0.35	2.76	16	1	1	3	1	0	141	11.6	22.3	23	77	250	50.3	15.8	6	25	49.5	9.7	237	83	20.3	179	6	15.2	0	0	0	0	1	1	0	0	0	0	0	0	0	0	0	0	0	0
C1419	52.3096	1	2	1	0	5.41	124.24	16	4	1	3	1	0	145	28.8	30.8	28	61	237	50.4	18.1	6.2	67	50.2	48.4	198	75	33.9	142	10.7	24.3	1	1	0	0	0	0	0	0	0	0	0	0	0	0	0	1	0	0
C1672	66.4822	1	2	1	0	27.41	156.93	16	4	1	3	1	0	186	17.3	18.2	27	105	189	46	14.1	5.9	27	49.1	21.6	201	90	22.3	201	6.8	18.1	0	0	0	0	0	1	0	0	1	0	0	0	0	0	0	1	1	0
C1701	59.063	2	2	1	0	63.33	256.94	16	4	1	3	2	0	249	30.5	38.8	15	144	313	44.6	8	3.5	14	45.9	29.2	213	146	32.7	211	3.5	8.6	0	0	0	0	0	0	0	0	1	0	0	0	0	0	0	0	0	0
C1857	50.4822	1	2	1	0	67.09	295.54	16	3	1	3	1	0	174	20.9	22.7	18	85	152	47.5	13.1	4.8	15	47.2	14.6	106	77	20	197	4.5	10.3	0	0	0	0	0	0	0	0	1	0	0	0	0	0	0	0	0	0
C1702	58.5699	1	2	1	0	35.14	300.93	16	4	1	3	2	1	129	31.2	30.7	29	78	239	49.5	11.6	4.9	31	48.3	28.1	225	80	29.2	102	7	16	0	1	0	0	0	0	0	0	1	0	0	0	0	0	0	0	0	0
C1762	61.4767	2	2	1	0	48.81	321.07	16	4	1	3	1	0	171	10.2	19	18	103	199	50.8	13.7	5.7	15	48.6	12.6	178	80	16.7	191	5.6	12.4	0	0	0	0	0	1	0	0	0	0	0	0	0	0	0	0	0	0
C1658	57.5836	1	2	1	0	44.41	328.46	16	4	1	3	1	0	209	15.3	19.9	50	68	171	48.1	14.4	4.7	51	48	13.2	167	77	22.3	191	4.7	12	1	0	0	0	0	0	0	0	0	0	0	0	0	0	0	0	0	0
C1818	48.1068	1	2	1	0	99	348.47	16	4	1	3	1	0	145	20.5	22.4	22	70	198	50.3	9.9	4.3	39	49.8	31.7	194	62	32.3	140	11.3	25.6	1	0	0	0	0	0	0	0	0	1	0	0	0	0	0	0	0	0
C1860	58.4356	1	2	1	0	8.02	377.25	16	3	1	3	1	0	262	31.1	29.9	17	63	326	48.3	12.7	4.9	10	44	42.2	259	55	37.2	216	4.8	11.2	0	1	0	0	0	0	0	0	0	0	0	0	0	0	0	0	0	0
C1763	64.8932	2	2	1	1	10.53	170.92	16	4	1	3	1	0										32	49.5	29.3	174	133	24	217	4.2	11	0	0	0	0	0	0	0	0	1	0	0	0	0	0	0	0	0	0
C1811	60.2548	1	1	1		1.39	35.06	16	4	1	3	1	0	216	37.3	34.4	38	96	140	53.2	13.5	5.8	43	49.2	18.3	134	78	19.2	175	5.6	14.9	0	0	0	0	0	0	0	0	0	0	0	0	0	0	0	1	1	0
C1678	66.9425	2	1	1	0	0.55	9.17	16	4	1	3	1	0	342	7.2	14	29	52	223	44.8	6.1	2.2	42	47.5	16.7	251	58	18	301	3.1	7.5																0
C1790	59.9151	1	1	1	0	4.58	64.79	16	4	1	3	1	0	241	37.1	37.4	121	74	212	49.9	17	5.5	71	47.8	75.1	199	110	51.2	244	3.8	9.8																0
C1649	51.5479	1	1	1	0	4.34	94.68	16	4	1	3	1	0	266	7.8	27.2	13	92	154	43.8	14.2	5.2	17	46.8	11	136	77	29.3	192	5.5	15.6																0
C1688	54.5808	1	1	1	0	6.72	302.99	16	4	1	3	1	0	193	25.2	27	15	72	144	41.7	10.7	3.4	15	44.5	17.2	135	69	21.5	200	4.6	14																0
C1839	57.0329	2	0	0		0.97	10.59	16		1	3	2	1	156	15.5	37.6	14	92	419	51.6	11.7	4.2	10	46.9	11.5	217	92	24	138	5.9	14.7
C2000	57.5808	1	2	1		3.62	68.88	16.1	3	1	3	1	0	239	26.2	22.5	15	93	163	43.6	4.5	2.1	11	49.6	16.8	157	82	18.8	202	4.1	10.2	0	1	0	0	0	1	0	0	0	0	0	0	0	0	0	1	0	0
C1991	59.8411	2	2	1		7.79	206.45	16.1	3	1	3	1	0	292	40.8	28	66	120	242	45.5	6.5	2.7	38	46	21.2	195	110	20.3	300	2.5	5.6	0	1	1	0	0	0	0	0	0	0	0	0	0	1	0	1	0	0
C1865	49.5918	1	2	1		16.37	209.5	16.1	4	1	3	3	1	156	36.8	26.6	29	57	157	44.7	13.4	5.1	27	48.3	32.6	173	66	21.7	158	4.3	13	1	0	0	1	0	0	0	0	0	0	0	0	0	0	0	1	0	2
C2022	63.2164	1	2	1		12.58	339.59	16.1	2	1	3	1	0	186	30.7	32.7	25	104	264	48.3	10.6	2.4	17	52.2	14.4	192	92	17.1	173	2.5	6.5	1	1	0	0	0	0	0	0	1	0	0	0	0	0	1	0	0	0
C2013	56.5342	1	2	1		38.91	377.81	16.1	4	1	3	1	0	115	18.8	18.5	17	86	196	46.7	11.9	3.6	21	46.3	27.3	192	129	20.5	138	2.7	5.9	1	0	0	1	0	0	0	0	0	0	0	1	0	0	0	1	0	0
C1969	46.0192	2	2	1	0	28.77	301.58	16.1	4	1	3	1	0	239	14.8	16.7	11	58	172	46.5	15.7	5.9	9	46.4	14	166	56	17.8	267	4.9	14.4	0	0	0	0	0	0	0	0	0	1	0	0	0	0	0	0	0	0
C1999	53.126	1	2	1	0	0.45	330.59	16.1	3	1	3	2	0	99	20.2	26	14	72	167	46.1	21.3	7.3	15	47.7	20.5	152	73	22.2	99	6	17.1	0	1	0	0	0	0	0	0	1	0	0	0	0	0	0	1	0	0
C1592	62.0329	2	2	1	0	61.87	409.02	16.1	4	1	3	3	0	272	10.3	20.5	12	114	204	50.3	7.4	2.9	14	51.6	13.6	192	106	23.5	261	2.6	6.2	1	0	0	0	0	0	0	0	0	0	0	0	0	1	0	1	0	0
C1953	55.1288	1	2	1	1	2.77	128.04	16.1	3	1	3	3	1	173	24.5	30	21	116	184	49.4	10.7	4	17	49	10	180	100	20	145	3.4	8.3	1	0	0	0	1	0	0	0	0	0	0	0	0	0	0	0	0	0
C1988	61.1123	1	1	1		10.95	242.59	16.1	4	1	3	1	0	202	37.2	35.1	86	62	198	46.8	15.4	5.8	62	47.1	16.8	168	68	23.8	190	5.1	13.1	0	0	0	0	0	0	0	0	0	0	0	0	0	0	0	0
C1974	72.1699	1	1	1	0	0.96	79.63	16.1	4	1	3	1	1	174	12.7	24.4	40	103	190	48.3	6.2	3.3	38	50.7	16.2	179	87	27.1	170	3.3	6.9																0
C1981	72.9507	1	1	1	0	7.94	159.36	16.1	2	1	3	1	0	241	63.8	54.1	32	64	192	44.2	20.3	7.7	9	45.7	10	153	64	16	229	6.3	16	0	0	0	0	0	0	0	0	0	0	0	0	0	0	0	0
C1994	55.3315	1	1	1	0	11.18	161.47	16.1	4	1	3	1	0	195	45.1	35.4	30	74	235	49.1	10.8	4	32	51	50.4	207	64	47.4	151	4.7	13																0
C1989	60.1288	1	1	1	0	14.33	264.98	16.1	4	1	3	1	0	314	29.2	39.9	66	69	250	46.9	14.6	6.1	89	47.4	48.1	190	99	42.4	259	6.1	16.4																0
C2021	62.2164	1	1	1	0	11.68	283.23	16.1	4	1	3	1	1	135	37	32.5	24	67	226	48.1	16.4	6.2	18	46.1	15.5	191	64	20	108	4.8	12.7																0
C1995	53.3918	1	1	1	0	0.74	308.13	16.1	4	1	3	1	0	163	14.8	23.2	10	80	173	48.3	18.4	6.3	18	51.2	17.3	153	80	27.4	144	6.3	15.6																0
C1954	46.5397	1	1	1	0	13.7	324.03	16.1	4	1	3	1	0	235	14.5	16.5	13	91	152	47.4	7.2	2.4	14	46.9	14	192	108	19.5	234	2.7	9.7																0
C2005	54.6822	1	1	1	0	50.62	335.31	16.1	3	1	3	1	0	201	20.1	25.5	51	88	181	47.2	8.1	3	63	46.2	26.4	173	110	25	214	3	7.3	0	0	0	0	0	0	0	0	0	0	0	0	0	0	0	0
C1961	52.7452	1	1	1	1	57.18	333.24	16.1	4	1	3	1	0	203	15.9	26.4	12	99	220	46.2	12.5	5.2	12	46.5	12	187	93	19.1	197	5.3	12.9	0	0	0	0	0	0	0	0	0	0	0	0	0	0	0	0
C1915	59.0082	1	2	1		6.11	125.06	16.2	4	1	3	1	0	236	21.3	36.9	29	64	224	51.5	11.8	4.7	46	51.7	20.1	191	73	33.3	224	7.4	17.8	0	0	0	0	1	0	0	0	0	0	0	0	0	0	0	0	0	0
C1645	60.0904	1	2	1	0	11.3	323.61	16.2	4	1	3	1	0	223	29.3	24.7	53	114	253	47.5	7.3	2.4	42	44.2	17.6	203	104	20.2	205	4.6	10.1	1	0	0	0	0	0	0	0	1	0	0	0	0	0	0	1	1	0
C1620	65.7205	2	2	1	0	7.06	247.27	16.3	5	1	3	1	0										8	40.7	10.6	198	86	17.4	196	2	3.7	1	0	0	0	1	1	0	0	1	1	0	0	0	0	0	0	0	0
C1241	60.3123	1	2	1	0	13.01	321.42	16.3	4	1	3	1	0	105	44.5	27.3	163	75	206	52	16	4.5	97	52.3	23.5	172	82	18.2	117	4.2	12.5	0	0	0	0	1	0	0	0	0	0	0	0	0	0	0	0	0	0
C1559	53.8712	1	2	1	1	7.55	231.68	16.4	4	1	3	1	0	256	21.2	24.1	27	71	401	46.8	16	3.5	23	47.5	21.2	167	64	16.7	227	5	14.2	1	1	0	0	0	0	0	0	0	1	0	0	0	0	0	0	0	0
C1862	45.6082	1	2	1		99	396.25	17	4	1	3	1	0	198	27.6	19.6	26	76	196	48.6	8.8	3.1	20	49.9	20.4	189	74	14.9	206	2.7	7	0	0	0	0	1	0	0	0	0	0	0	0	0	0	0	0	0	0
C1749	48.4959	1	2	1		99	396.66	17.3	4	1	3	1	0	165	46.5	34.6	101	68	177	49.3	13.5	5	88	49.3	55.5	204	76	38	149	6.6	15.1	1	0	0	0	0	0	0	0	0	0	0	0	0	0	0	0	0	0
C1257	59.2959	1	2	1		99	348.9	17.8	4	1	3	1	0	143	24.2	40.3	22	66	588	53.6	11.4	2.2	22	55.1	12.8	202	86	21.1	187	4.3	11.1	0	1	0	1	0	0	0	0	0	0	0	0	0	0	0	1	0	0
C1281	60.0603	1	2	1	0	14.29	284.52	17.9	4	1	3	1	0	256	31.9	38.7	22	98	359	45.7	6.7	2.5	31	46.8	34.1	239	98	38.2	188	3.1	8.1	1	1	0	0	0	0	0	0	0	0	0	0	0	0	0	1	0	0
C1355	51.5014	1	2	1	1	8.57	247.8	18	4	1	3	1	0	221	27.1	29.1	17	70	231	50.1	11.4	3.4	18	51.6	22.7	178	71	25.8	207	4.2	10.4	1	0	0	0	0	0	0	0	0	0	0	0	0	0	0	0	0	0
C1682	52.7178	1	2	1	1	23.49	330.79	18	4	1	3	1	0	160	44.5	35.3	102	71	218	46.6	23.1	8.3	107	48	33.6	154	79	28.8	151	5.6	13.2	1	0	0	0	1	0	0	0	0	0	0	0	0	0	0	0	0	0
C1572	65.1425	2	2	1		3.42	154.21	18.1	5	1	3	1	0	262	15.5	19.7	34	114	202	48.7	6	2.3	75	48.5	22.7	177	113	14.3	257	4.8	12.5	0	1	0	0	1	0	0	0	0	1	0	0	0	0	0	1	1	0
C1931	51.3425	2	2	1		90.92	362.58	18.2	1	1	3	2	0	316	29	16.8	19	133	168	43.6	7	3.2	17	43.7	16.8	168	124	15.7	319	4.6	10.5	1	1	0	0	1	1	0	0	0	1	0	0	0	0	0	1	0	0
C1866	48.4685	1	2	1	0	99	378.9	18.2	4	1	3	2	0										24	48.7	19.1	169	71	19.6	212	4.7	14	0	1	0	0	0	0	0	0	0	0	0	0	0	0	0	1	0	0
C1375	53.7753	2	2	1		99	340.71	18.7	3	1	2	1	0	206	21.5	18.1	27	32	227	50.3	11.7	4	42	50.1	28.3	188	47	19.6	276	3.6	8.4	1	1	0	0	1	0	0	0	0	0	0	0	0	0	0	0	0	0
C1604	72.0685	2	2	1	0	84.36	313.9	19.4	4	1	2	1	1	187	10.7	25.9	17	63	186	46.9	8.7	3.3	17	48.4	10.1	204	83	23.4	184	2.9	8.2	1	0	0	0	0	0	0	0	0	0	0	0	0	0	0	0	0	0
C1608	56.5836	1	2	1	0	99	406.24	19.4	4	1	2	2	0	159	24.2	24	36	59	159	42.4	17.8	6.8	41	46.8	22.5	144	69	18.1	155	6.3	19.8	1	1	0	0	0	0	0	0	0	0	0	0	0	0	0	0	0	0
C1657	55.6082	2	2	1	0	4.28	43.92	19.5	4	1	2	1	0	82	20.2	17.4	119	79	203	46.9	5.3	2.3	28	46.4	17.9	146	72	14.4	152	3.1	9.1	0	0	0	0	1	0	0	0	1	0	0	0	0	0	0	0	0	0
C1380	69.0411	1	2	1		5.45	174.41	19.6	2	1	2	1	0	207	78.6	48.2	56	94	190	48.9	8.3	4.2	44	45.1	43.6	149	93	29.7	235	3.3	5.3	0	0	0	1	1	0	0	0	0	0	0	0	0	0	0	0	0	0
C1625	50.6685	1	2	1		8.27	249.33	19.6	5	1	2	2	0	161	36.4	23.1	38	92	239	47.6	23.4	7.9	38	45.3	42.5	207	84	29	145	5.9	15.8	1	0	0	0	1	0	0	0	0	0	0	0	0	0	0	1	0	0
C1810	68.1315	2	0	0		0.45	4.33	19.7		1	2	1	0	246	21	21.1	21	85	182	47.3	10	3.6	32	45.7	19.2	177	94	19.1	251	6.2	16.7
C1600	70.4575	2	0	0		0.62	4.5	19.7		1	2	1	0	177	17	22.4	19	97	202	44.9	5.3	2.4	33	47.3	19.4	239	99	26.2	190	3.7	6.6
C1528	73.6219	2	2	1		99	366.28	19.8	4	1	2	1	0	182	16.8	30	34	92	333	46.2	8.4	2.2	24	48.9	11.7	202	78	19	210	4	12.5	1	1	0	0	0	0	0	0	0	0	0	0	0	1	1	1	0	0
C1517	66.1425	2	1	1	0	10.88	107.84	19.8	4	1	2	2	0										54	50.6	16	208	87	16.6	220	3.3	5.3	0	0	0	0	0	0	0	0	0	0	0	0	0	0	0	0	0	0
C1580	51.6137	2	1	1	0	26.22	292.6	19.8	4	1	3	1	1										19	45.8	23	189	76	25.3	97	6.9	17.1																0
C1327	72.7233	2	2	1		3.24	117.67	19.9	4	1	2	1	0	248	20.8	29.3	97	184	222	46.6	9.4	3.6	108	38.4	12.2	204	123	20.4	129	6.4	15.8	1	0	0	1	1	0	0	0	0	0	0	0	0	0	0	0	0	0
C1468	71.0411	2	2	1	0	2.27	188.37	19.9		1	2	1	0										23	45.9	14.1	180	93	15	305	3.3	7.7	0	1	0	0	1	0	0	0	0	0	0	0	0	0	0	0	0	0
C1336	72.9918	1	2	1	0	10.41	291.16	19.9	4	1	2	1	0	233	15.2	35.3	33	94	599	50.2	3.3	1.4	35	50	14.2	200	95	21.6	244	2.6	5.8	0	0	0	0	0	0	0	0	0	0	0	0	0	1	0	0	0	0
C1751	77.8548	1	0	0		1.11	36.79	19.9		1	1	1	1	106	15.9	27.6	18	74	202	49.9	21.6	8.6	18	46.3	16	185	81	29.3	112	7.9	21.1
C1827	60.9507	2	0	0		2.16	40.06	19.9		1	2	1	0	348	15.2	21.8	11	66	214	43.4	15.2	4.3	17	40	10.7	214	82	20	373	3.9	10.1
C1864	49.8959	1	2	1	0	70.52	379.24	20	3	1	2	2	0	216	21.6	19.5	20	71	176	48.1	17.1	6.6	17	46.4	14.7	164	64	14.7	212	6.5	18.2	1	1	0	0	0	0	0	0	0	0	0	0	0	0	0	1	0	0
C1830	48.6329	1	1	1	0	22	191.39	20.1	4	1	2	1	0	198	28.3	24.8	37	82	177	47.9	7.9	2.8	66	46.8	21.6	134	80	20.8	230	4.5	11.9	0	0	0	0	0	0	0	0	0	0	0	0	0	0	0	0
C1607	57.3753	2	2	1		99	351.83	20.2	5	1	2	1	0	211	9.8	21.5	6	101	199	46.8	11.4	4.1	8	49	17.9	234	105	26.9	216	5.4	13.7	0	0	0	0	1	0	0	0	0	0	0	0	0	0	0	0	0	0
C1743	68.7753	1	2	1		89.74	388.36	20.2	4	1	2	1	0	212	21.4	23	42	103	208	50.1	12.5	5.3	38	46.1	13.8	149	66	17.9	291	4.1	11.7	0	1	0	0	0	0	0	0	0	0	0	0	0	0	0	0	0	0
C1844	61.1041	2	2	1	0	0.68	8.83	20.2	4	1	2	1	0	264	19.5	21.1	18	86	350	48.2	8.3	3.1	11	46.3	12.2	185	80	16.5	250	3.5	9.2	0	0	0	0	1	0	0	0	0	0	0	0	0	0	0	0	0	0
C1194	73.0384	1	2	1	0	3.83	139.75	20.2	5	1	2	1	0	234	52.5	58.2	37	61	316	46.3	11.1	5	25	47.6	12.6	214	65	25.8	207	3.2	6.8	0	0	0	0	1	0	0	0	0	0	0	0	0	0	0	1	1	0
C1587	60.874	1	2	1	0	10.58	248.38	20.2	5	1	2	1	0	176	16.4	22.2	10	80	236	48.6	9.8	3.1	13	48.2	17.9	236	75	24.1	188	4.6	10.9	0	1	0	1	0	0	0	0	0	0	0	0	0	0	0	1	0	0
C1598	64.1068	1	2	1	0	99	337.42	20.2	4	1	2	1	0	211	27.7	25.9	72	46	179	48.2	24.4	10.3	107	46.7	39	187	55	27.5	244	9.2	24	1	0	0	1	0	0	0	0	0	1	0	0	0	0	0	0	0	0
C1831	66.4493	2	2	1		1.32	16.67	20.3	4	1	2	1	0	162	11.8	19.6	27	81	212	46.3	5.4	2.6	15	45.4	14.3	165	79	16.5	138	4	9.8	0	1	0	0	0	0	0	0	0	0	0	0	0	0	0	1	0	0
C1513	69.7342	2	2	1	0	36.16	255.84	20.3	4	1	2	1	0										91	49.3	32.1	194	136	36.6	261	4.3	10.2	1	0	0	0	0	0	0	0	0	0	0	0	0	0	0	0	0	0
C1760	68.2192	1	2	1	1	1.23	53.07	20.3	4	1	2	1	0	157	30	30.5	21	110	215	45.9	12.7	5.1	16	43.9	16	160	121	20.8	182	6.9	16.5	0	1	0	0	0	0	0	0	0	0	0	0	0	0	0	1	0	0
C1511	56.2959	1	1	1	0	99	385.91	20.3	4	1	2	1	0	171	70.2	97.5	405	72	228	45.9	11.4	6.1	299	47.2	49.8	241	83	98.9	208	5.6	9.1																0
C1963	70.9699	1	0	0		0.34	1.42	20.3		1	2	1	0	202	23	19.3	21	124	175	45.7	21.6	7.5	19	50.3	15.5	258	100	19	188	3.3	13.5
C1833	68.8466	1	0	0		0.43	6.21	20.3		1	2	1	0	184	72.1	57.6	62	96	297	44.8	8	3.9	46	46.4	69.2	280	101	63.1	148	5.3	11.9
C1962	70.3397	2	0	0		1.31	19.05	20.3		1	2	1	1	122	28.5	32.2	23	135	260	48.9	19.7	6.6	15	50.3	20.2	210	133	25.6	124	7.8	22.2
C1312	61.5562	1	0	0		0.01	41.12	20.3		1	1	1	0	205	18.4	26.3	129	95	241	51	10.3	5.7	115	47.1	25	177	90	23.5	199	2.8	4.3
C1477	58.9726	1	2	1	0	30.4	286.49	20.4	4	1	2	1	0	227	13.5	17.3	35	82	142	47.3	10.4	4	23	47	13.2	142	94	18.2	243	2.8	6	1	1	0	1	1	0	0	0	0	1	0	0	0	1	0	1	0	0
C1478	59.537	2	2	1	0	99	352.34	20.4	4	1	2	1	0	149	9.1	19	13	99	181	45	3.8	1.9	13	48.4	9.9	174	116	15.3	222	2.9	8	1	1	0	1	1	0	0	0	0	1	0	0	0	1	0	0	0	0
C1595	62.1562	2	2	1	0	99	423.32	20.4	5	1	2	1	0	214	12.2	18.1	12	75	196	45.6	12	4.5	15	47.1	13.8	238	77	19.8	193	2.5	5.1	0	1	0	1	1	0	0	0	0	0	0	0	0	0	0	0	0	0
C1596	59.2247	1	2	1	0	99	436.57	20.4	5	1	2	1	0	156	11.6	24.9	25	48	153	47.4	12.9	4.9	27	47.9	11.9	164	50	25.8	180	7.5	19.6	1	0	0	0	1	0	0	0	0	0	0	0	0	0	0	0	0	0
C1906	53.274	2	2	1	0	8.27	251.21	20.5	4	1	2	3	1	154	30.5	28.9	23	72	222	46.7	8	3.2	18	48.6	24.4	205	87	25.8	153	4.2	10.2	0	1	0	0	0	0	0	0	0	0	0	0	0	1	0	0	0	0
C1845	47.1589	1	1	1		3.05	58.1	20.5	4	1	2	1	1	228	71.1	107.8	63	93	227	47.4	14.4	6.1	65	45.9	29.5	245	122	49.8	157	5.3	9.7																0
C1885	48.1562	1	1	1	0	99	303.76	20.5	3	1	1	1	0	202	38.3	24.3	56	74	120	45.9	7.9	3.7	96	48.1	23.2	230	78	22.4	257	6.4	18.1	0	0	0	0	0	0	0	0	0	0	0	0	0	0	0	0	0	0
C2015	66.0493	1	1	1	1	5.98	350.85	20.5	4	1	2	1	0	214	19.1	35.6	11	73	449	44.9	8.4	3.3	9	46.2	25.2	346	55	44.9	174	3.4	9.1	0	0	0	0	0	0	0	0	0	0	0	0	0	0	0	0
C1824	51.8055	1	2	1		14.59	148.9	20.9	4	1	2	2	0	202	33.5	26.5	12	69	125	50.2	9.2	3.7	11	48.4	33.7	132	73	22.8	182	3.9	10.5	1	0	0	0	0	0	0	0	1	0	0	0	0	0	0	1	0	0
C1315	62.6164	1	2	1	0	13.82	263.55	20.9	4	1	2	1	0	160	20.2	27	35	56	206	49.9	13.5	5.7	51	50.3	19.7	189	65	26	145	4.5	10.4	0	1	0	0	0	0	0	0	0	0	0	0	0	0	0	0	0	0
C1480	68.3014	2	2	1	0	5.06	300.5	20.9	2	1	2	1	1	151	20.2	21.9	73	145	291	55.5	7.8	3.6	58	50	16.5	302	131	21.5	155	4	6.9	0	1	0	0	0	0	0	0	0	0	0	0	0	0	0	0	0	0
C1450	65.5397	2	2	1	1	99	374.99	20.9	4	1	2	1	0	210	15	25.4	17	92	223	51.5	11.3	5.2	20	51.5	10.1	169	103	15.6	179	3.8	8.4	0	0	0	0	1	0	0	0	1	0	0	0	0	0	0	1	1	0
C1775	55.3123	1	1	1	0	62.04	187.17	20.9	4	1	2	1	0	211	101.8	73.2	180	110	248	45.2	13	5.7	311	42.5	254.6	222	130	276.9	196	5	7.1																0
C1357	60.4849	1	1	1	0	9.71	202.41	20.9	4	1	2	1	0	122	14.1	21.8	14	63	223	49.2	14.5	5.6	13	49.5	14.5	262	77	24.8	161	4.3	11.8																0
C1180	59.063	1	2	1	1	5.88	132.31	21		1	2	1	0	147	36	45.2	25	62	235	48.2	17	7.6	19	46.8	13.1	212	50	21.4	153	6.2	17.1	1	0	0	1	1	0	0	0	1	0	0	0	0	0	0	0	0	0
C1707	55.7918	1	1	1	0	13.66	163.5	21	4	1	2	1	0	120	75.7	68.8	70	112	197	50.2	9.7	4	52	54	27	158	84	22.2	144	4.5	12.1																0
C1748	73.1507	2	0	0		0.33	2.04	21.1		1	2	1	0	271	14.6	21.8	23	49	202	46.1	9.9	4.3	40	47.4	16.5	207	57	22	239	3.2	8.5
C1747	70.6	1	0	0		0.7	3.87	21.1		1	2	1	1	214	12.3	19.5	30	112	141	48.4	16.7	6.8	43	46	15.6	128	122	17.9	184	5.5	13.9
C1955	56.4219	1	1	1	0	23.7	305.91	21.2	4	1	2	1	0	241	7.8	21.8	11	84	174	45.6	26.6	11.3	10	47.4	9.4	230	89	29.6	226	9.1	18.7																0
C1496	54.3041	1	2	1		1.63	58.75	22	4	1	2	1	0	274	28.4	30.1	10	97	241	48.3	11.7	4.6	61	46.7	74.7	190	103	62	171	10.7	21	1	1	0	0	0	0	0	0	0	1	0	0	0	0	0	0	0	0
C1821	63.5507	2	2	1		4.78	280.35	22	4	1	3	1	0	138	20.4	22.8	34	78	293	47.1	10.6	4.9	35	47.7	20.3	237	84	20.7	145	4.7	11.4	1	0	1	0	0	0	0	0	1	0	0	0	0	0	0	1	0	0
C1487	48.9014	2	2	1	0	3.82	216.75	22	4	1	2	1	0	320	44.6	21.2	659	123	173	41.6	3.9	2	222	43	16.4	166	90	14.5	209	2.1	4.5	0	0	0	0	0	0	0	0	1	0	0	0	0	0	1	0	0	0
C1746	47.3178	1	1	1		26.47	231.4	22	4	1	2	1	0	288	26.4	24.5	34	92	186	46.4	3.6	1.6	76	46.5	24	160	88	25.3	298	2.2	4.4																0
C1183	59.5836	1	1	1	0	36.16	265.6	22	3	1	2	1	0	198	17.4	20	19	50	167	47.7	11.8	4.5	27	47.7	21.3	195	68	20.2	201	5.5	12.5	0	0	0	0	0	0	0	0	0	0	0	0	0	0	0	0	0	0
C1809	69.1589	1	0	0		0.78	0.57	22		1	2	1	1	251	16	21.1	19	86	259	46.5	15.6	5.5	24	43.6	24.2	174	104	23.4	200	4.2	8.9
C1532	63.5068	2	2	1		0.41	7.12	22.1	4	1	2	1	0										50	49.4	14.1	202	81	20.4	199	2.7	5.4	1	1	0	1	0	0	0	0	0	0	0	0	0	0	0	0	0	0
C1855	52.9726	2	2	1		82.65	372.24	22.1	4	1	2	1	0										26	49	16.7	210	104	18.6	133	4.1	11.1	1	0	0	0	0	0	0	0	0	0	0	0	0	0	0	0	0	0
C1776	62.4603	1	2	1	1	99	296.28	22.1	4	1	2	1	0	209	18.7	18.5	42	38	218	50.4	9	4.1	47	46.8	17.7	155	36	14.3	183	4.5	11	0	1	0	0	1	0	0	0	0	0	0	0	0	0	0	0	0	0
C1437	64.1534	1	1	1	0	2.12	87.03	22.1	4	1	2	1	0	264	28.2	29.8	50	112	301	50.4	10.9	4.1	54	53.6	22	280	104	24.9	219	4	8.8																0
C1900	71.0795	2	1	1	0	15.59	201.84	22.1	2	1	2	1	0	173	46.5	34.2	66	126	210	48.2	17.6	6.2	59	49.6	47.9	197	120	35.2	188	6.1	14.4	0	0	0	0	0	0	0	0	0	0	0	0	0	0	0	0
C1917	74.0521	1	1	1	0	27.68	325.98	22.3	4	1	2	1	0	201	14.6	17.3	16	62	212	44.9	15.7	6.2	20	45.2	12.5	190	54	17	188	4.7	11.6																0
C1508	56.6877	1	2	1	0	7.7	151.42	22.4	4	1	2	1	0	276	16	28.4	14	46	174	46.6	10.7	4.7	20	48.6	10.2	139	59	18.2	292	5	14	1	0	0	0	1	0	0	0	0	0	0	0	0	0	0	0	0	0
C1750	64.4247	1	1	1	0	5.01	66.66	22.4	4	1	2	1	0	317	17	21.6	29	63	236	52.6	6.7	2.5	27	52.7	13.8	198	66	19.9	313	4.1	12.7																0
C1761	61.6055	2	1	1	0	4.69	100.68	22.4	4	1	2	1	0	353	11.8	17.4	12	96	237	47.4	7.8	2.5	25	43.8	25.1	176	85	15.1	319	3.7	10.7																0
C1483	57.6274	1	2	1		13.72	244.09	22.5	3	1	2	1	0	207	33.5	24.6	48	101	196	51.9	12.4	4.1	40	50.6	14.8	179	64	18.8	176	6.4	17.6	1	0	0	0	0	0	0	0	0	0	0	0	0	0	0	1	1	0
C1936	51.1753	1	2	1		99	350.3	22.5	4	1	2	1	0	194	15.6	17.3	13	91	165	45.3	12.8	4.2	16	45.2	19.8	148	83	15.5	170	4.1	12.6	1	0	0	0	0	0	0	0	1	0	0	0	0	0	0	0	0	0
C1500	54.3123	1	2	1	0	16.93	190.49	22.5	2	1	2	1	0	196	18.2	25.5	8	82	291	46	8.7	3.9	10	49.4	10.7	227	93	17.1	173	4.1	11.6	0	0	0	0	1	0	0	0	1	0	0	0	0	0	0	0	0	0
C1905	55.2055	1	2	1	0	3.87	192.96	22.5	4	1	2	1	0	167	17.8	18.9	46	81	203	47.4	8.9	2.9	39	46.3	12.5	189	83	15	146	3.1	8.2	1	1	0	0	0	0	0	0	0	0	0	0	0	1	0	0	0	0
C1414	54.3753	2	2	1	0	0.72	65.15	22.7	3	1	1	1	1	227	26.7	42.9	11	73	677	48	13.6	3	13	46.9	13.4	206	80	22	223	3.3	6.5	1	1	0	0	0	0	0	0	0	0	0	0	0	0	0	1	1	0
C1438	53.2877	1	2	1		1.35	32.6	23.2	4	1	1	1	0	186	29.2	24.2	107	66	201	52.9	12.9	6.3	98	50.4	62.5	202	76	50.4	239	3.3	6.4	1	1	0	0	0	0	0	0	0	0	0	0	0	0	0	0	0	0
C1292	59.1863	1	2	1		0.01	2.04		3	0	0	1	0	75	111.9	107	110	98	238	46.1	11.4	4.3	86	44.2	75.9	244	95	60.2	79	3.4	8.6	0	1	0	0	0	0	0	0	0	0	0	0	0	0	0	0	0	0
C1391	53.5151	2	2	1		0.62	18.37		4	0	0	1	0	218	18.9	19.2	14	59	239	47.5	8.8	3.6	14	49.5	13.9	270	72	17.9	184	5.2	8.9		0	0	0	1	0	0	0	0	1	0	0	0	0	0	1	1	0
C1430	70.2932	1	2	1	0	0.49	21.51		4	0	0	1	0	279	12.3	20.6	23	91	272	46.8	10.3	3.5	25	45.1	15.4	231	71	16.7	260	2.8	5.9	0	1	0	1	1	0	0	0	1	0	0	0	0	0	0	1	1	0
C1967	58.4822	1	1	1		5.28	100.79			0	0	1	0										15	48.6	14.7	203	74	25.7	276	6.6	17.2																0
C1318	73.2082	1	0	0		0.51	38.45			0	0	1	1	101	50.9	59.7	64	115	226	41.9	14.9	6.9	76	48.4	37.2	267	122	67.5	100	8.6	19.6
[truncated: 17 more columns]

## Sheet: codebook
Variables	Codes
Age	1=male;2=female
Group1	0=uninfected;1=asymptomatic;2=symptomatic
Group2	0=uninfected;1=infected
Vaccination	0=no;1=yes
Hepatitis virus infection	1=Only HCV infected;1=Only HBV infected;2=HCV& HBV co-infected
Liver cirrhosis	0=no;1=yes
Reinfection	0=no;1=yes
All variables of "symptoms" and "long COVID-19 symptoms"	0=no;1=yes
